# Supplementary material for: Bis[4-amino-3,5-bis­(pyridin-2-yl)-4H-1,2,4-triazole-κ2 N 1,N 5]diaqua­cobalt(II) bis­(perchlorate)
Source: Acta Crystallogr Sect E Struct Rep Online. 2012 Sep 15;68(Pt 10):m1272–3. doi: 10.1107/S1600536812038573 (PMC3470152; doi:10.1107/S1600536812038573)
Supplement: Supplementary file 1 [file e-68-m1272-sup1.cif]

##############################################################################
#                                                                            #
# This CIF contains the data in a paper accepted for publication in          #
# Acta Crystallographica Section E. It conforms to the requirements of       #
# Notes for Authors for Acta Crystallographica Section E, and has been       #
# peer reviewed under the auspices of the IUCr Commission on Journals.       #
#                                                                            #
# Full details of the Crystallographic Information File format               #
# are given in the paper "The Crystallographic Information File (CIF):       #
# a New Standard Archive File for Crystallography" by S. R. Hall, F. H.      #
# Allen and I. D. Brown [Acta Cryst. (1991), A47, 655-685].                  #
#                                                                            #
# The current version of the core CIF dictionary is obtainable from          #
# ftp://ftp.iucr.org/pub/cif_core.dic.                                       #
#                                                                            #
# Software is freely available for graphical display of the structure(s)     #
# in this CIF. For information consult the CIF software page                 #
# http://www.iucr.org/resources/cif/software.                                #
#                                                                            #
# This file may be used for bona fide research purposes within the           #
# scientific community so long as proper attribution is given to the journal # 
# article from which it was obtained.                                        #
#                                                                            #
##############################################################################
data_I
_audit_creation_method     SHELXL-97
_chemical_name_systematic
;
Bis[4-amino-3,5-bis(pyridin-2-yl)-4<i>H</i>-1,2,4-triazole-
\k^2^<i>N</i>^1^,<i>N</i>^5^]diaquacobalt(II) bis(perchlorate)
;
_chemical_name_common     ?
_chemical_formula_moiety     'C24 H24 Co N12 O2 2+, 2(Cl O4 -)'
_chemical_formula_sum     'C24 H24 Cl2 Co N12 O10'
_chemical_formula_iupac     '[Co (C12 H10 N6)2 (H2 O)2] (Cl O4)2'
_chemical_formula_weight     770.38
_chemical_melting_point     ?
_symmetry_cell_setting     monoclinic
_symmetry_space_group_name_H-M     'P 21/c'
_symmetry_space_group_name_hall     '-P 2ybc'
loop_
    _symmetry_equiv_pos_as_xyz
    'x, y, z'
    '-x, y+1/2, -z+1/2'
    '-x, -y, -z'
    'x, -y-1/2, z-1/2'
_cell_length_a     8.5839(17)
_cell_length_b     12.950(3)
_cell_length_c     14.975(5)
_cell_angle_alpha     90.00
_cell_angle_beta     114.34(2)
_cell_angle_gamma     90.00
_cell_volume     1516.7(7)
_cell_formula_units_Z     2
_cell_measurement_reflns_used     3601
_cell_measurement_theta_min     2.17
_cell_measurement_theta_max     27.89
_cell_measurement_temperature     293
_exptl_crystal_description     block
_exptl_crystal_colour     'dark red'
_exptl_crystal_size_max     0.04
_exptl_crystal_size_mid     0.03
_exptl_crystal_size_min     0.01
_exptl_crystal_density_diffrn     1.687
_exptl_crystal_density_meas     ?
_exptl_crystal_density_method     'not measured'
_exptl_crystal_F_000     786
_exptl_absorpt_coefficient_mu     0.820
_exptl_absorpt_correction_type     multi-scan
_exptl_absorpt_process_details     '(<i>SADABS</i>; Sheldrick, 1996)'
_exptl_absorpt_correction_T_min     0.971
_exptl_absorpt_correction_T_max     0.992
_exptl_special_details     ?
_diffrn_ambient_temperature     293
_diffrn_radiation_type     MoK\a
_diffrn_radiation_wavelength     0.71073
_diffrn_radiation_source     'fine-focus sealed tube'
_diffrn_radiation_monochromator     graphite
_diffrn_measurement_device_type     'Bruker SMART APEX CCD'
_diffrn_measurement_method     '\w scans'
_diffrn_detector_area_resol_mean     ?
_diffrn_reflns_number     10155
_diffrn_reflns_av_R_equivalents     0.0384
_diffrn_reflns_av_sigmaI/netI     0.0365
_diffrn_reflns_theta_min     2.17
_diffrn_reflns_theta_max     25.00
_diffrn_reflns_theta_full     25.00
_diffrn_measured_fraction_theta_max     0.999
_diffrn_measured_fraction_theta_full     0.999
_diffrn_reflns_limit_h_min     -7
_diffrn_reflns_limit_h_max     10
_diffrn_reflns_limit_k_min     -15
_diffrn_reflns_limit_k_max     15
_diffrn_reflns_limit_l_min     -17
_diffrn_reflns_limit_l_max     15
_diffrn_standards_number     0
_diffrn_standards_interval_count     .
_diffrn_standards_interval_time     .
_diffrn_standards_decay_%     ?
_refine_special_details
;
Refinement of <i>F</i>^2^ against ALL reflections. The weighted <i>R</i>-factor
<i>wR</i> and goodness of fit <i>S</i> are based on <i>F</i>^2^, conventional
<i>R</i>-factors <i>R</i> are based on <i>F</i>, with <i>F</i> set to zero for
negative <i>F</i>^2^. The threshold expression of <i>F</i>^2^ >
\s(<i>F</i>^2^) is used only for calculating <i>R</i>-factors(gt) <i>etc</i>.
and is not relevant to the choice of reflections for refinement.
<i>R</i>-factors based on <i>F</i>^2^ are statistically about twice as large
as those based on <i>F</i>, and <i>R</i>- factors based on ALL data will be
even larger.
;
_reflns_number_total     2681
_reflns_number_gt     2336
_reflns_threshold_expression     I>2sigma(I)
_refine_ls_structure_factor_coef     Fsqd
_refine_ls_matrix_type     full
_refine_ls_R_factor_all     0.0574
_refine_ls_R_factor_gt     0.0495
_refine_ls_wR_factor_gt     0.1160
_refine_ls_wR_factor_ref     0.1213
_refine_ls_goodness_of_fit_ref     1.069
_refine_ls_restrained_S_all     1.069
_refine_ls_number_reflns     2681
_refine_ls_number_parameters     223
_refine_ls_number_restraints     0
_refine_ls_hydrogen_treatment     constr
_refine_ls_weighting_scheme     calc
_refine_ls_weighting_details
         'calc w=1/[\s^2^(Fo^2^)+(0.0587P)^2^+2.3812P] where P=(Fo^2^+2Fc^2^)/3'
_atom_sites_solution_hydrogens     geom
_atom_sites_solution_primary     direct
_atom_sites_solution_secondary     difmap
_refine_ls_shift/su_max     0.000
_refine_ls_shift/su_mean     0.000
_refine_diff_density_max     0.867
_refine_diff_density_min     -0.502
_refine_ls_extinction_method     none
_refine_ls_extinction_coef     ?
loop_
    _atom_type_symbol
    _atom_type_description
    _atom_type_scat_dispersion_real
    _atom_type_scat_dispersion_imag
    _atom_type_scat_source
    'C' 'C' 0.0033 0.0016
                         'International Tables Vol C Tables 4.2.6.8 and 6.1.1.4'
    'H' 'H' 0.0000 0.0000
                         'International Tables Vol C Tables 4.2.6.8 and 6.1.1.4'
    'Cl' 'Cl' 0.1484 0.1585
                         'International Tables Vol C Tables 4.2.6.8 and 6.1.1.4'
    'Co' 'Co' 0.3494 0.9721
                         'International Tables Vol C Tables 4.2.6.8 and 6.1.1.4'
    'N' 'N' 0.0061 0.0033
                         'International Tables Vol C Tables 4.2.6.8 and 6.1.1.4'
    'O' 'O' 0.0106 0.0060
                         'International Tables Vol C Tables 4.2.6.8 and 6.1.1.4'
_computing_data_collection     'SMART (Bruker, 2001)'
_computing_cell_refinement     'SAINT (Bruker, 2001)'
_computing_data_reduction     'SAINT (Bruker, 2001)'
_computing_structure_solution     'SHELXS97 (Sheldrick, 2008)'
_computing_structure_refinement     'SHELXL97 (Sheldrick, 2008)'
_computing_molecular_graphics     'DIAMOND (Brandenburg & Putz, 2006)'
_computing_publication_material     'publCIF (Westrip, 2010)'
loop_
    _atom_site_type_symbol
    _atom_site_label
    _atom_site_fract_x
    _atom_site_fract_y
    _atom_site_fract_z
    _atom_site_U_iso_or_equiv
    _atom_site_adp_type
    _atom_site_calc_flag
    _atom_site_refinement_flags
    _atom_site_occupancy
    _atom_site_symmetry_multiplicity
    _atom_site_disorder_assembly
    _atom_site_disorder_group
    Co Co1 0.5000 0.5000 0.5000 0.0181(2) Uani d S 1 2 . .
    Cl Cl1 0.51836(11) 0.31957(6) 0.20373(6) 0.0255(2) Uani d . 1 1 . .
    N N1 0.2655(3) 0.5819(2) 0.46508(18) 0.0182(6) Uani d . 1 1 . .
    N N2 0.7370(3) 0.6987(2) 0.59168(19) 0.0203(6) Uani d . 1 1 . .
    N N3 0.5833(3) 0.64755(19) 0.55294(19) 0.0188(6) Uani d . 1 1 . .
    N N4 0.5287(3) 0.80947(19) 0.56599(18) 0.0165(6) Uani d . 1 1 . .
    N N5 0.7829(4) 0.9719(2) 0.6482(2) 0.0247(6) Uani d . 1 1 . .
    N N6 0.4322(4) 0.9001(2) 0.5607(2) 0.0295(7) Uani d . 1 1 . .
    H H6A 0.3984 0.9278 0.5012 0.044 Uiso d R 1 1 . .
    H H6B 0.4971 0.9452 0.6054 0.044 Uiso d R 1 1 . .
    O O1 0.5064(3) 0.54303(18) 0.36619(16) 0.0287(6) Uani d . 1 1 . .
    H H1A 0.5952 0.5177 0.3628 0.043 Uiso d R 1 1 . .
    H H1B 0.5093 0.6085 0.3630 0.043 Uiso d R 1 1 . .
    O O2 0.6254(4) 0.2589(3) 0.1740(3) 0.0633(10) Uani d . 1 1 . .
    O O3 0.4116(4) 0.3823(2) 0.1213(2) 0.0555(9) Uani d . 1 1 . .
    O O4 0.6210(4) 0.3837(2) 0.2840(2) 0.0475(8) Uani d . 1 1 . .
    O O5 0.4126(4) 0.2533(3) 0.2297(2) 0.0687(11) Uani d . 1 1 . .
    C C1 0.2804(4) 0.6823(2) 0.4928(2) 0.0181(7) Uani d . 1 1 . .
    C C2 0.1401(4) 0.7437(3) 0.4777(2) 0.0229(7) Uani d . 1 1 . .
    H H2 0.1537 0.8123 0.4977 0.027 Uiso calc R 1 1 . .
    C C3 -0.0217(4) 0.7004(3) 0.4318(3) 0.0273(8) Uani d . 1 1 . .
    H H3 -0.1184 0.7398 0.4211 0.033 Uiso calc R 1 1 . .
    C C4 -0.0381(4) 0.5988(3) 0.4024(2) 0.0261(8) Uani d . 1 1 . .
    H H4 -0.1457 0.5692 0.3704 0.031 Uiso calc R 1 1 . .
    C C5 0.1082(4) 0.5415(3) 0.4210(2) 0.0228(7) Uani d . 1 1 . .
    H H5 0.0969 0.4724 0.4023 0.027 Uiso calc R 1 1 . .
    C C6 0.4598(4) 0.7148(2) 0.5385(2) 0.0171(7) Uani d . 1 1 . .
    C C7 0.7014(4) 0.7965(2) 0.5981(2) 0.0190(7) Uani d . 1 1 . .
    C C8 0.8325(4) 0.8777(2) 0.6329(2) 0.0205(7) Uani d . 1 1 . .
    C C9 0.9991(4) 0.8547(3) 0.6470(3) 0.0285(8) Uani d . 1 1 . .
    H H9 1.0293 0.7879 0.6378 0.034 Uiso calc R 1 1 . .
    C C10 1.1191(5) 0.9332(3) 0.6750(3) 0.0334(9) Uani d . 1 1 . .
    H H10 1.2307 0.9207 0.6828 0.040 Uiso calc R 1 1 . .
    C C11 1.0696(5) 1.0310(3) 0.6914(3) 0.0313(8) Uani d . 1 1 . .
    H H11 1.1477 1.0851 0.7107 0.038 Uiso calc R 1 1 . .
    C C12 0.9036(5) 1.0464(3) 0.6786(3) 0.0287(8) Uani d . 1 1 . .
    H H12 0.8726 1.1116 0.6915 0.034 Uiso calc R 1 1 . .
loop_
    _atom_site_aniso_label
    _atom_site_aniso_U_11
    _atom_site_aniso_U_22
    _atom_site_aniso_U_33
    _atom_site_aniso_U_12
    _atom_site_aniso_U_13
    _atom_site_aniso_U_23
    Co1 0.0183(3) 0.0139(3) 0.0231(3) -0.0002(2) 0.0096(3) -0.0014(2)
    Cl1 0.0309(5) 0.0211(4) 0.0282(5) -0.0011(3) 0.0160(4) -0.0031(3)
    N1 0.0186(14) 0.0168(14) 0.0212(13) -0.0010(11) 0.0103(11) 0.0001(11)
    N2 0.0157(14) 0.0183(14) 0.0245(14) -0.0012(11) 0.0058(12) -0.0021(11)
    N3 0.0174(14) 0.0143(13) 0.0244(14) 0.0001(11) 0.0083(12) -0.0013(11)
    N4 0.0191(14) 0.0131(13) 0.0185(13) 0.0010(10) 0.0091(11) -0.0003(10)
    N5 0.0233(15) 0.0187(14) 0.0297(16) -0.0012(12) 0.0086(13) -0.0012(12)
    N6 0.0262(16) 0.0185(15) 0.0424(18) 0.0023(12) 0.0128(14) -0.0011(13)
    O1 0.0389(15) 0.0206(12) 0.0312(13) 0.0066(11) 0.0191(12) 0.0034(10)
    O2 0.0474(19) 0.070(2) 0.073(2) 0.0008(17) 0.0256(17) -0.0440(19)
    O3 0.062(2) 0.0395(18) 0.0509(18) 0.0045(16) 0.0092(16) 0.0161(14)
    O4 0.0537(19) 0.0519(18) 0.0393(16) -0.0126(15) 0.0217(14) -0.0229(14)
    O5 0.060(2) 0.096(3) 0.0425(18) -0.046(2) 0.0130(16) 0.0131(18)
    C1 0.0217(17) 0.0179(16) 0.0181(16) -0.0007(13) 0.0116(14) 0.0017(12)
    C2 0.0237(18) 0.0196(17) 0.0283(18) 0.0016(14) 0.0138(15) -0.0002(14)
    C3 0.0205(18) 0.0293(19) 0.035(2) 0.0053(15) 0.0145(16) 0.0059(15)
    C4 0.0165(17) 0.032(2) 0.0295(18) -0.0049(15) 0.0090(15) -0.0010(15)
    C5 0.0240(18) 0.0206(17) 0.0268(17) -0.0019(14) 0.0134(15) -0.0012(14)
    C6 0.0212(17) 0.0156(16) 0.0175(15) -0.0007(13) 0.0109(13) 0.0007(12)
    C7 0.0218(17) 0.0181(16) 0.0193(16) -0.0002(13) 0.0107(14) 0.0002(13)
    C8 0.0214(17) 0.0196(17) 0.0198(16) -0.0013(13) 0.0077(14) -0.0007(13)
    C9 0.0248(19) 0.0256(19) 0.0339(19) -0.0015(15) 0.0111(16) -0.0073(15)
    C10 0.0230(19) 0.039(2) 0.038(2) -0.0043(16) 0.0120(17) -0.0086(17)
    C11 0.028(2) 0.029(2) 0.031(2) -0.0115(16) 0.0065(16) -0.0048(16)
    C12 0.029(2) 0.0191(18) 0.0338(19) -0.0032(15) 0.0089(16) -0.0063(15)
_geom_special_details
;
All e.s.d.'s (except the e.s.d. in the dihedral angle between two l.s. planes)
are estimated using the full covariance matrix. The cell e.s.d.'s are taken
into account individually in the estimation of e.s.d.'s in distances, angles
and torsion angles; correlations between e.s.d.'s in cell parameters are only
used when they are defined by crystal symmetry. An approximate (isotropic)
treatment of cell e.s.d.'s is used for estimating e.s.d.'s involving l.s.
planes.
;
loop_
    _geom_bond_atom_site_label_1
    _geom_bond_atom_site_label_2
    _geom_bond_site_symmetry_2
    _geom_bond_distance
    _geom_bond_publ_flag
    Co1 N3 . 2.079(3) ?
    Co1 N3 3_666 2.079(3) ?
    Co1 O1 3_666 2.102(2) ?
    Co1 O1 . 2.102(2) ?
    Co1 N1 . 2.141(3) ?
    Co1 N1 3_666 2.141(3) ?
    Cl1 O2 . 1.413(3) ?
    Cl1 O5 . 1.416(3) ?
    Cl1 O4 . 1.428(3) ?
    Cl1 O3 . 1.446(3) ?
    N1 C5 . 1.341(4) ?
    N1 C1 . 1.355(4) ?
    N2 C7 . 1.316(4) ?
    N2 N3 . 1.372(4) ?
    N3 C6 . 1.319(4) ?
    N4 C6 . 1.350(4) ?
    N4 C7 . 1.367(4) ?
    N4 N6 . 1.420(4) ?
    N5 C8 . 1.342(4) ?
    N5 C12 . 1.350(5) ?
    N6 H6A . 0.8901 ?
    N6 H6B . 0.8901 ?
    O1 H1A . 0.8500 ?
    O1 H1B . 0.8500 ?
    C1 C2 . 1.381(4) ?
    C1 C6 . 1.466(4) ?
    C2 C3 . 1.389(5) ?
    C2 H2 . 0.9300 ?
    C3 C4 . 1.376(5) ?
    C3 H3 . 0.9300 ?
    C4 C5 . 1.385(5) ?
    C4 H4 . 0.9300 ?
    C5 H5 . 0.9300 ?
    C7 C8 . 1.470(4) ?
    C8 C9 . 1.389(5) ?
    C9 C10 . 1.384(5) ?
    C9 H9 . 0.9300 ?
    C10 C11 . 1.390(5) ?
    C10 H10 . 0.9300 ?
    C11 C12 . 1.372(5) ?
    C11 H11 . 0.9300 ?
    C12 H12 . 0.9300 ?
loop_
    _geom_angle_atom_site_label_1
    _geom_angle_atom_site_label_2
    _geom_angle_atom_site_label_3
    _geom_angle_site_symmetry_1
    _geom_angle_site_symmetry_3
    _geom_angle
    _geom_angle_publ_flag
    N3 Co1 N3 . 3_666 180.0 ?
    N3 Co1 O1 . 3_666 91.15(10) ?
    N3 Co1 O1 3_666 3_666 88.85(10) ?
    N3 Co1 O1 . . 88.85(10) ?
    N3 Co1 O1 3_666 . 91.15(10) ?
    O1 Co1 O1 3_666 . 180.0000(10)
                                 ?
    N3 Co1 N1 . . 77.24(10) ?
    N3 Co1 N1 3_666 . 102.76(10) ?
    O1 Co1 N1 3_666 . 88.45(9) ?
    O1 Co1 N1 . . 91.55(9) ?
    N3 Co1 N1 . 3_666 102.76(10) ?
    N3 Co1 N1 3_666 3_666 77.24(10) ?
    O1 Co1 N1 3_666 3_666 91.55(9) ?
    O1 Co1 N1 . 3_666 88.45(9) ?
    N1 Co1 N1 . 3_666 180.0000(10)
                                 ?
    O2 Cl1 O5 . . 108.9(3) ?
    O2 Cl1 O4 . . 109.47(19) ?
    O5 Cl1 O4 . . 111.4(2) ?
    O2 Cl1 O3 . . 108.0(2) ?
    O5 Cl1 O3 . . 108.8(2) ?
    O4 Cl1 O3 . . 110.2(2) ?
    C5 N1 C1 . . 118.3(3) ?
    C5 N1 Co1 . . 125.6(2) ?
    C1 N1 Co1 . . 116.1(2) ?
    C7 N2 N3 . . 106.5(3) ?
    C6 N3 N2 . . 108.6(2) ?
    C6 N3 Co1 . . 114.6(2) ?
    N2 N3 Co1 . . 136.4(2) ?
    C6 N4 C7 . . 105.7(3) ?
    C6 N4 N6 . . 124.2(3) ?
    C7 N4 N6 . . 130.1(3) ?
    C8 N5 C12 . . 117.0(3) ?
    N4 N6 H6A . . 109.3 ?
    N4 N6 H6B . . 109.2 ?
    H6A N6 H6B . . 109.5 ?
    Co1 O1 H1A . . 109.3 ?
    Co1 O1 H1B . . 109.3 ?
    H1A O1 H1B . . 109.5 ?
    N1 C1 C2 . . 122.4(3) ?
    N1 C1 C6 . . 111.5(3) ?
    C2 C1 C6 . . 126.1(3) ?
    C1 C2 C3 . . 118.4(3) ?
    C1 C2 H2 . . 120.8 ?
    C3 C2 H2 . . 120.8 ?
    C4 C3 C2 . . 119.6(3) ?
    C4 C3 H3 . . 120.2 ?
    C2 C3 H3 . . 120.2 ?
    C3 C4 C5 . . 119.0(3) ?
    C3 C4 H4 . . 120.5 ?
    C5 C4 H4 . . 120.5 ?
    N1 C5 C4 . . 122.3(3) ?
    N1 C5 H5 . . 118.8 ?
    C4 C5 H5 . . 118.8 ?
    N3 C6 N4 . . 109.2(3) ?
    N3 C6 C1 . . 120.4(3) ?
    N4 C6 C1 . . 130.3(3) ?
    N2 C7 N4 . . 110.1(3) ?
    N2 C7 C8 . . 123.2(3) ?
    N4 C7 C8 . . 126.7(3) ?
    N5 C8 C9 . . 123.3(3) ?
    N5 C8 C7 . . 117.4(3) ?
    C9 C8 C7 . . 119.3(3) ?
    C10 C9 C8 . . 118.7(3) ?
    C10 C9 H9 . . 120.7 ?
    C8 C9 H9 . . 120.7 ?
    C9 C10 C11 . . 118.7(3) ?
    C9 C10 H10 . . 120.7 ?
    C11 C10 H10 . . 120.7 ?
    C12 C11 C10 . . 118.9(3) ?
    C12 C11 H11 . . 120.6 ?
    C10 C11 H11 . . 120.6 ?
    N5 C12 C11 . . 123.5(3) ?
    N5 C12 H12 . . 118.2 ?
    C11 C12 H12 . . 118.2 ?
loop_
    _geom_torsion_atom_site_label_1
    _geom_torsion_atom_site_label_2
    _geom_torsion_atom_site_label_3
    _geom_torsion_atom_site_label_4
    _geom_torsion_site_symmetry_1
    _geom_torsion_site_symmetry_2
    _geom_torsion_site_symmetry_3
    _geom_torsion_site_symmetry_4
    _geom_torsion
    _geom_torsion_publ_flag
    N3 Co1 N1 C5 . . . . -179.1(3) ?
    N3 Co1 N1 C5 3_666 . . . 0.9(3) ?
    O1 Co1 N1 C5 3_666 . . . -87.5(3) ?
    O1 Co1 N1 C5 . . . . 92.5(3) ?
    N3 Co1 N1 C1 . . . . -0.9(2) ?
    N3 Co1 N1 C1 3_666 . . . 179.1(2) ?
    O1 Co1 N1 C1 3_666 . . . 90.7(2) ?
    O1 Co1 N1 C1 . . . . -89.3(2) ?
    C7 N2 N3 C6 . . . . -1.0(3) ?
    C7 N2 N3 Co1 . . . . 171.1(2) ?
    O1 Co1 N3 C6 3_666 . . . -89.3(2) ?
    O1 Co1 N3 C6 . . . . 90.7(2) ?
    N1 Co1 N3 C6 . . . . -1.1(2) ?
    N1 Co1 N3 C6 3_666 . . . 178.9(2) ?
    O1 Co1 N3 N2 3_666 . . . 99.0(3) ?
    O1 Co1 N3 N2 . . . . -81.0(3) ?
    N1 Co1 N3 N2 . . . . -172.8(3) ?
    N1 Co1 N3 N2 3_666 . . . 7.2(3) ?
    C5 N1 C1 C2 . . . . 0.3(4) ?
    Co1 N1 C1 C2 . . . . -178.0(2) ?
    C5 N1 C1 C6 . . . . -179.2(3) ?
    Co1 N1 C1 C6 . . . . 2.5(3) ?
    N1 C1 C2 C3 . . . . -0.4(5) ?
    C6 C1 C2 C3 . . . . 179.1(3) ?
    C1 C2 C3 C4 . . . . -0.4(5) ?
    C2 C3 C4 C5 . . . . 1.3(5) ?
    C1 N1 C5 C4 . . . . 0.6(5) ?
    Co1 N1 C5 C4 . . . . 178.8(2) ?
    C3 C4 C5 N1 . . . . -1.4(5) ?
    N2 N3 C6 N4 . . . . 0.6(3) ?
    Co1 N3 C6 N4 . . . . -173.37(18) ?
    N2 N3 C6 C1 . . . . 176.9(3) ?
    Co1 N3 C6 C1 . . . . 3.0(4) ?
    C7 N4 C6 N3 . . . . 0.0(3) ?
    N6 N4 C6 N3 . . . . -179.7(3) ?
    C7 N4 C6 C1 . . . . -175.8(3) ?
    N6 N4 C6 C1 . . . . 4.4(5) ?
    N1 C1 C6 N3 . . . . -3.6(4) ?
    C2 C1 C6 N3 . . . . 176.9(3) ?
    N1 C1 C6 N4 . . . . 171.8(3) ?
    C2 C1 C6 N4 . . . . -7.7(5) ?
    N3 N2 C7 N4 . . . . 1.0(3) ?
    N3 N2 C7 C8 . . . . -177.6(3) ?
    C6 N4 C7 N2 . . . . -0.6(3) ?
    N6 N4 C7 N2 . . . . 179.1(3) ?
    C6 N4 C7 C8 . . . . 177.8(3) ?
    N6 N4 C7 C8 . . . . -2.4(5) ?
    C12 N5 C8 C9 . . . . 0.2(5) ?
    C12 N5 C8 C7 . . . . -178.9(3) ?
    N2 C7 C8 N5 . . . . -171.5(3) ?
    N4 C7 C8 N5 . . . . 10.2(5) ?
    N2 C7 C8 C9 . . . . 9.4(5) ?
    N4 C7 C8 C9 . . . . -169.0(3) ?
    N5 C8 C9 C10 . . . . -2.3(5) ?
    C7 C8 C9 C10 . . . . 176.8(3) ?
    C8 C9 C10 C11 . . . . 2.3(5) ?
    C9 C10 C11 C12 . . . . -0.4(5) ?
    C8 N5 C12 C11 . . . . 1.9(5) ?
    C10 C11 C12 N5 . . . . -1.8(6) ?
loop_
    _geom_hbond_atom_site_label_D
    _geom_hbond_atom_site_label_H
    _geom_hbond_atom_site_label_A
    _geom_hbond_site_symmetry_A
    _geom_hbond_distance_DH
    _geom_hbond_distance_HA
    _geom_hbond_distance_DA
    _geom_hbond_angle_DHA
    N6 H6B N5 . 0.89 2.29 2.897(4) 125.2
    N6 H6B O3 4_576 0.89 2.39 2.989(4) 124.3
    O1 H1A O4 . 0.85 2.16 2.782(4) 129.7
    O1 H1B O2 2_655 0.85 2.22 2.983(4) 150.1
    O1 H1B O5 2_655 0.85 2.58 3.284(5) 140.8
_iucr_refine_instructions_details
;
TITL I in P21/c
CELL 0.71073 8.5839 12.95 14.975 90 114.34 90
ZERR 2 0.0017 0.003 0.005 0 0.02 0
LATT 1
SYMM -X,0.5+Y,0.5-Z
SFAC C H Cl Co N O
UNIT 48 48 4 2 24 20
EQIV $1 1-X,2-Y,1-Z
EQIV $2 +X,1.5-Y,0.5+Z
EQIV $3 1-X,0.5+Y,0.5-Z
L.S. 10
PLAN  5
SIZE 0.01 0.03 0.04
HTAB  N6 N5_$1
HTAB  N6 N5
HTAB  N6 O3_$2
HTAB  O1 O4
HTAB  O1 O2_$3
HTAB  O1 O5_$3
HTAB  O1 Cl1_$3
BOND $H
HTAB
CONF
fmap 2
acta
OMIT -3 50.04
REM <HKL>C:/Users/GYF/Desktop/Co/I.hkl</HKL>
WGHT    0.058600    2.376600
FVAR       0.38537
CO1   4    0.500000    0.500000    0.500000    10.50000    0.01831    0.01389 =
         0.02306   -0.00141    0.00964   -0.00020
CL1   3    0.518364    0.319569    0.203731    11.00000    0.03094    0.02108 =
         0.02823   -0.00309    0.01601   -0.00114
N1    5    0.265460    0.581889    0.465075    11.00000    0.01861    0.01679 =
         0.02125    0.00009    0.01026   -0.00104
N2    5    0.736977    0.698658    0.591676    11.00000    0.01569    0.01831 =
         0.02452   -0.00210    0.00577   -0.00123
N3    5    0.583331    0.647546    0.552944    11.00000    0.01737    0.01427 =
         0.02442   -0.00127    0.00829    0.00008
N4    5    0.528705    0.809467    0.565985    11.00000    0.01911    0.01305 =
         0.01850   -0.00031    0.00907    0.00103
N5    5    0.782933    0.971860    0.648212    11.00000    0.02326    0.01873 =
         0.02973   -0.00122    0.00858   -0.00117
N6    5    0.432158    0.900093    0.560668    11.00000    0.02617    0.01850 =
         0.04237   -0.00109    0.01277    0.00232
AFIX   3
H6A   2    0.398438    0.927753    0.501218    11.00000   -1.50000
H6B   2    0.497108    0.945163    0.605388    11.00000   -1.50000
AFIX   0
O1    6    0.506352    0.543032    0.366194    11.00000    0.03892    0.02063 =
         0.03120    0.00340    0.01907    0.00658
AFIX   3
H1A   2    0.595152    0.517742    0.362834    11.00000   -1.50000
H1B   2    0.509252    0.608492    0.363024    11.00000   -1.50000
AFIX   0
O2    6    0.625379    0.258937    0.173961    11.00000    0.04743    0.06968 =
         0.07341   -0.04397    0.02562    0.00080
O3    6    0.411596    0.382257    0.121304    11.00000    0.06195    0.03952 =
         0.05092    0.01613    0.00916    0.00451
O4    6    0.620960    0.383738    0.283976    11.00000    0.05374    0.05194 =
         0.03930   -0.02295    0.02169   -0.01257
O5    6    0.412559    0.253253    0.229705    11.00000    0.05960    0.09614 =
         0.04247    0.01306    0.01299   -0.04608
C1    1    0.280392    0.682313    0.492826    11.00000    0.02174    0.01791 =
         0.01812    0.00168    0.01162   -0.00067
C2    1    0.140129    0.743690    0.477705    11.00000    0.02374    0.01964 =
         0.02832   -0.00017    0.01379    0.00157
AFIX  43
H2    2    0.153711    0.812328    0.497745    11.00000   -1.20000
AFIX   0
C3    1   -0.021717    0.700388    0.431833    11.00000    0.02045    0.02927 =
         0.03509    0.00591    0.01451    0.00533
AFIX  43
H3    2   -0.118388    0.739787    0.421117    11.00000   -1.20000
AFIX   0
C4    1   -0.038070    0.598836    0.402354    11.00000    0.01654    0.03180 =
         0.02947   -0.00105    0.00905   -0.00488
AFIX  43
H4    2   -0.145661    0.569203    0.370396    11.00000   -1.20000
AFIX   0
C5    1    0.108173    0.541451    0.421018    11.00000    0.02395    0.02064 =
         0.02676   -0.00121    0.01340   -0.00187
AFIX  43
H5    2    0.096917    0.472402    0.402333    11.00000   -1.20000
AFIX   0
C6    1    0.459821    0.714756    0.538477    11.00000    0.02118    0.01564 =
         0.01749    0.00069    0.01085   -0.00067
C7    1    0.701417    0.796470    0.598108    11.00000    0.02180    0.01809 =
         0.01929    0.00022    0.01072   -0.00018
C8    1    0.832514    0.877718    0.632882    11.00000    0.02142    0.01957 =
         0.01979   -0.00070    0.00774   -0.00129
C9    1    0.999076    0.854683    0.646993    11.00000    0.02480    0.02562 =
         0.03393   -0.00728    0.01105   -0.00149
AFIX  43
H9    2    1.029309    0.787852    0.637781    11.00000   -1.20000
AFIX   0
C10   1    1.119128    0.933152    0.675029    11.00000    0.02297    0.03862 =
         0.03796   -0.00861    0.01205   -0.00434
AFIX  43
H10   2    1.230681    0.920680    0.682775    11.00000   -1.20000
AFIX   0
C11   1    1.069637    1.030999    0.691384    11.00000    0.02751    0.02948 =
         0.03136   -0.00479    0.00652   -0.01154
AFIX  43
H11   2    1.147748    1.085138    0.710695    11.00000   -1.20000
AFIX   0
C12   1    0.903634    1.046353    0.678557    11.00000    0.02911    0.01914 =
         0.03377   -0.00633    0.00888   -0.00320
AFIX  43
H12   2    0.872553    1.111597    0.691460    11.00000   -1.20000
HKLF 4 1 1 0 0 0 -1 0 -1 0 -1
REM  I in P21/c
REM R1 =  0.0495 for   2336 Fo > 4sig(Fo)  and  0.0574 for all   2681 data
REM    223 parameters refined using      0 restraints
END
WGHT      0.0586      2.3768
REM Highest difference peak  0.867,  deepest hole -0.502,  1-sigma level  0.084
Q1    1   0.4199  0.4017  0.2136  11.00000  0.05    0.87
Q2    1   0.7021  0.3227  0.3040  11.00000  0.05    0.75
Q3    1   0.3385  0.9736  0.5632  11.00000  0.05    0.65
Q4    1   0.5123  0.5024  0.3251  11.00000  0.05    0.57
Q5    1   0.5481  0.3206  0.1259  11.00000  0.05    0.56
;
data_global
_journal_date_recd_electronic     2012-07-23
_journal_date_accepted     2012-09-08
_journal_name_full     'Acta Crystallographica, Section E'
_journal_year     2012
_journal_volume     68
_journal_issue     10
_journal_page_first     m1272
_journal_page_last     m1273
_journal_paper_category     QM
_journal_paper_doi     10.1107/S1600536812038573
_journal_coeditor_code     WM2664
_publ_contact_author_name     Zhi-Liang,Liu
_publ_contact_author_address
;
College of Chemistry and Chemical Engineering
Inner Mongolia University
Hohhot
People's Republic of China
;
_publ_contact_author_email     cezlliu@imu.edu.cn
_publ_contact_author_fax     +86-471-4992147
_publ_contact_author_phone     +86-471-4992147
_publ_section_title
;\
Bis[4-amino-3,5-bis(pyridin-2-yl)-4<i>H</i>-1,2,4-triazole-\k^2^<i>N</i>^1^,\
<i>N</i>^5^]diaquacobalt(II) bis(perchlorate)
;
loop_
    _publ_author_name
    _publ_author_footnote
    _publ_author_address
    'Feng, Mi' .
;
College of Chemistry and Chemical Engineering
Inner Mongolia University
Hohhot
People's Republic of China
;
    'Ji, Yu-Fei' .
;
College of Chemistry and Chemical Engineering
Inner Mongolia University
Hohhot
People's Republic of China
;
    'Liang, Sheng-Li' .
;
College of Chemistry and Chemical Engineering
Inner Mongolia University
Hohhot
People's Republic of China
;
    'Liu, Zhi-Liang' .
;
College of Chemistry and Chemical Engineering
Inner Mongolia University
Hohhot
People's Republic of China
;
