# Supplementary material for: Bis[4-amino-3,5-bis­(pyridin-2-yl)-4H-1,2,4-triazole-κ2 N 1,N 5]diaqua­cobalt(II) bis­(perchlorate)
Source: Acta Crystallogr Sect E Struct Rep Online. 2012 Sep 15;68(Pt 10):m1272–3. doi: 10.1107/S1600536812038573 (PMC3470152; doi:10.1107/S1600536812038573)
Supplement: Supplementary file 2 [file e-68-m1272-Isup2.hkl]

# 
# h,k,l, Fc-squared, Fo-squared, sigma(Fo-squared) and status flag 
# 
data_I
_shelx_title ' I in P21/c' 
_shelx_refln_list_code          4 
_shelx_F_calc_maximum      241.88 
_exptl_crystal_F_000       786.00 
_reflns_d_resolution_high  0.8409 
 
loop_ 
 _symmetry_equiv_pos_as_xyz 
 'x, y, z' 
 '-x, y+1/2, -z+1/2' 
 '-x, -y, -z' 
 'x, -y-1/2, z-1/2' 
 
_cell_length_a     8.5839 
_cell_length_b    12.9500 
_cell_length_c    14.9750 
_cell_angle_alpha  90.000 
_cell_angle_beta  114.340 
_cell_angle_gamma  90.000 
 
_shelx_F_squared_multiplier     1.000 
 
loop_ 
 _refln_index_h 
 _refln_index_k 
 _refln_index_l 
 _refln_F_squared_calc 
 _refln_F_squared_meas 
 _refln_F_squared_sigma 
 _refln_observed_status 
   2   0   0    34530.85    31598.84    373.31 o 
   3   0   0    10272.92     9940.66    203.39 o 
   4   0   0     4609.70     5374.23    181.10 o 
   5   0   0     2562.07     2929.29     64.45 o 
   6   0   0      277.44      342.29     64.21 o 
   7   0   0       49.21       27.01     16.68 o 
   8   0   0     1706.79     1843.24     73.08 o 
   9   0   0      614.24      475.73    109.89 o 
   1   1   0       38.58       59.19      2.75 o 
   2   1   0        6.98        4.67      4.22 o 
   3   1   0      167.65      127.15      9.70 o 
   4   1   0       12.13       13.64      5.36 o 
   5   1   0      380.89      378.36     12.63 o 
   6   1   0      478.29      461.17     22.80 o 
   7   1   0        7.05       17.43      6.86 o 
   8   1   0      573.06      598.47     34.47 o 
   9   1   0      218.90      209.00     53.49 o 
   0   2   0      611.70      597.47     12.93 o 
   1   2   0     4517.51     4018.41     31.44 o 
   2   2   0      322.42      323.89      7.89 o 
   3   2   0     3773.96     3907.55     41.54 o 
   4   2   0      130.91      105.76      7.21 o 
   5   2   0     1265.03     1335.28     28.76 o 
   6   2   0        3.10        9.07      8.96 o 
   7   2   0     1709.37     1725.42     40.95 o 
   8   2   0       84.89       68.71     15.44 o 
   9   2   0        5.12        0.58      9.81 o 
   1   3   0      597.59      564.46      7.38 o 
   2   3   0      262.41      253.70      9.29 o 
   3   3   0      114.43      168.47      3.99 o 
   4   3   0      446.63      596.16     16.91 o 
   5   3   0      119.82      131.83      9.49 o 
   6   3   0      437.93      429.09      8.79 o 
   7   3   0      743.91      793.19     37.94 o 
   8   3   0        0.50       13.46      8.97 o 
   9   3   0       45.41       29.23     14.97 o 
   0   4   0     1725.13     2058.24     33.54 o 
   1   4   0      403.81      462.41      9.15 o 
   2   4   0      466.92      500.30      5.39 o 
   3   4   0     2951.80     3056.52     41.39 o 
   4   4   0      749.88      771.24     24.61 o 
   5   4   0     3161.80     3770.00     77.02 o 
   6   4   0      437.95      548.87     17.28 o 
   7   4   0     1274.11     1338.00     28.92 o 
   8   4   0      420.95      495.20     33.71 o 
   1   5   0      951.78      961.45     12.65 o 
   2   5   0      380.58      401.82      7.95 o 
   3   5   0     1066.91     1223.43     27.17 o 
   4   5   0        1.87        3.15      3.12 o 
   5   5   0      422.55      465.67     12.96 o 
   6   5   0      148.14       83.17     16.24 o 
   7   5   0      370.70      383.22     27.36 o 
   8   5   0       76.13       49.89     22.26 o 
   0   6   0      722.73      717.54     41.28 o 
   1   6   0     3350.06     3562.07     56.36 o 
   2   6   0     3618.28     3452.34     60.66 o 
   3   6   0     2605.95     2535.10     29.52 o 
   4   6   0     7055.00     7321.81    141.33 o 
   5   6   0     2217.90     2273.18     88.51 o 
   6   6   0     1718.90     1876.60     44.28 o 
   7   6   0     1190.74     1182.31     70.81 o 
   8   6   0      287.55      221.96     45.47 o 
   1   7   0      402.55      350.89     17.09 o 
   2   7   0      328.57      267.49     27.56 o 
   3   7   0      289.63      349.19     13.17 o 
   4   7   0        0.14        6.36      2.43 o 
   5   7   0        1.62        9.20      4.89 o 
   6   7   0      271.32      303.88     19.71 o 
   7   7   0       64.51       45.64     16.92 o 
   8   7   0       20.36        0.76     14.88 o 
   0   8   0       22.66       53.80     17.64 o 
   1   8   0      256.94      180.58     25.28 o 
   2   8   0      147.85      171.91     35.86 o 
   3   8   0       10.28       13.59      5.07 o 
   4   8   0     1572.38     1672.42     50.23 o 
   5   8   0     1777.85     1802.56     46.41 o 
   6   8   0       63.44       64.72     14.43 o 
   7   8   0       29.25       37.21     15.12 o 
   1   9   0      183.81      201.96     38.84 o 
   2   9   0      191.22      210.04     34.49 o 
   3   9   0       36.15       31.86     12.85 o 
   4   9   0      889.57      832.82     23.35 o 
   5   9   0      412.96      395.79     22.69 o 
   6   9   0       15.47       22.13     12.81 o 
   7   9   0        0.15       24.95     11.95 o 
   0  10   0     1592.67     1806.17     57.10 o 
   1  10   0     2459.91     2666.67     56.63 o 
   2  10   0      355.48      458.79     20.66 o 
   3  10   0      218.94      211.28     15.06 o 
   4  10   0     3146.97     3320.64     47.11 o 
   5  10   0      544.63      609.48     45.32 o 
   6  10   0      362.35      387.17     25.22 o 
   7  10   0       71.67       56.30     15.90 o 
   1  11   0      942.09     1003.44     53.94 o 
   2  11   0      401.94      379.85     37.61 o 
   3  11   0      181.77      168.19     30.59 o 
   4  11   0      165.64      133.01     21.93 o 
   5  11   0       10.02        9.75      8.72 o 
   6  11   0        2.25      -11.48     23.81 o 
   0  12   0        2.97        4.24     12.12 o 
   1  12   0      888.69      922.06     40.13 o 
   2  12   0      286.61      284.85     54.37 o 
   3  12   0      407.48      358.39     48.51 o 
   4  12   0      384.07      434.36     44.31 o 
   5  12   0      179.77      172.30     38.62 o 
   1  13   0      151.51      165.44     49.39 o 
   2  13   0      276.54      313.26     23.60 o 
   3  13   0       13.62       18.22      7.28 o 
   4  13   0       67.14       37.32     20.50 o 
   0  14   0      323.51      372.37     27.74 o 
   1  14   0        1.19        8.19      9.92 o 
   2  14   0        9.16       18.76      6.66 o 
   3  14   0      111.48       65.80     20.97 o 
   1  15   0       63.68       61.56     15.15 o 
   2  15   0        6.80        1.20      6.08 o 
  -9   1   1      235.78      175.67     32.29 o 
  -8   1   1      358.52      336.58     24.89 o 
  -7   1   1        1.81       21.36     12.15 o 
  -6   1   1      861.26      820.58     28.70 o 
  -5   1   1     2412.63     2527.68     40.15 o 
  -4   1   1     1612.72     1627.60     26.19 o 
  -3   1   1      953.33     1275.57     12.83 o 
  -2   1   1      715.64      900.31      8.09 o 
  -1   1   1      931.56     1006.09      7.08 o 
   0   1   1     3060.31     2677.78     22.96 o 
   1   1   1     3497.61     3257.27     40.28 o 
   2   1   1     2018.40     2036.72     22.20 o 
   3   1   1      100.66       70.34      6.04 o 
   4   1   1     4170.68     4368.61     75.49 o 
   5   1   1     2002.42     1986.60     48.48 o 
   6   1   1      117.95      106.76     14.96 o 
   7   1   1      951.56     1000.57     48.73 o 
   8   1   1     1042.47     1108.21     31.97 o 
   9   1   1      784.28      895.61     44.64 o 
  -9   2   1       88.65       58.16     26.26 o 
  -8   2   1       89.32       81.82     19.35 o 
  -7   2   1      258.34      181.69     31.11 o 
  -6   2   1        0.95       11.39      9.32 o 
  -5   2   1       12.13       11.70      3.60 o 
  -4   2   1      667.89      722.51     16.89 o 
  -3   2   1     1531.97     1542.10     14.77 o 
  -2   2   1      597.83      552.65      5.93 o 
  -1   2   1    16786.07    15601.37    105.66 o 
   0   2   1      273.66      348.40      8.71 o 
   1   2   1     3776.30     3482.08     40.76 o 
   2   2   1      352.59      329.97      9.20 o 
   3   2   1     1728.23     1919.28     24.57 o 
   4   2   1      107.82      118.24     10.17 o 
   5   2   1      319.16      324.33     12.02 o 
   6   2   1      385.94      414.52     11.51 o 
   7   2   1      340.39      339.33     25.77 o 
   8   2   1        4.30       12.27     11.64 o 
  -9   3   1      753.58      692.32     64.61 o 
  -8   3   1     1040.95     1082.93     34.48 o 
  -7   3   1     2892.10     2935.82     62.94 o 
  -6   3   1     4888.04     5109.41     89.76 o 
  -5   3   1     2709.09     2796.61     55.90 o 
  -4   3   1      819.24      732.27     16.99 o 
  -3   3   1    12202.67    11871.05    234.35 o 
  -2   3   1     7566.31     7494.63     79.50 o 
  -1   3   1     7814.09     7501.86     67.26 o 
   0   3   1     2566.44     2281.53     28.82 o 
   1   3   1     5262.70     4680.41     62.84 o 
   2   3   1     7590.32     7118.64     46.47 o 
   3   3   1     1337.98     1546.24     21.55 o 
   4   3   1     1075.02     1275.73     18.25 o 
   5   3   1     1383.19     1434.71     36.47 o 
   6   3   1     1017.05     1055.62     24.33 o 
   7   3   1       14.76       28.00      8.58 o 
   8   3   1       91.09       67.77     21.23 o 
  -9   4   1        7.42       15.24     16.64 o 
  -8   4   1      566.88      507.39     24.24 o 
  -7   4   1      959.61      890.13     29.66 o 
  -6   4   1     1048.60     1068.57     22.81 o 
  -5   4   1      368.58      431.33     17.91 o 
  -4   4   1     1416.14     1322.19     20.63 o 
  -3   4   1     6900.74     6421.46     92.50 o 
  -2   4   1     1384.42     1089.41     12.30 o 
  -1   4   1     4216.18     3770.12     54.29 o 
   0   4   1     5232.53     4940.84     44.50 o 
   1   4   1     6857.55     6290.54     49.36 o 
   2   4   1       56.23       26.75      4.09 o 
   3   4   1     1465.83     1512.65     26.57 o 
   4   4   1      736.17      811.08     25.19 o 
   5   4   1      539.83      589.57     32.40 o 
   6   4   1       22.35       22.22      6.94 o 
   7   4   1        6.63       12.12      5.69 o 
   8   4   1      143.20       90.34     21.64 o 
  -9   5   1        3.93       14.94     12.39 o 
  -8   5   1        1.17       15.66     12.59 o 
  -7   5   1      266.24      281.68     24.73 o 
  -6   5   1      126.31      153.31     24.92 o 
  -5   5   1       75.87       76.44     17.91 o 
  -4   5   1       83.25       78.29      9.93 o 
  -3   5   1      802.90      876.00     22.15 o 
  -2   5   1      486.77      369.49     14.10 o 
  -1   5   1     1122.25      916.73     15.15 o 
   0   5   1     3697.51     3380.08    109.49 o 
   1   5   1     2230.52     2398.30     26.60 o 
   2   5   1     3718.86     4143.53     64.05 o 
   3   5   1     1906.14     2114.70     29.89 o 
   4   5   1     1786.49     1819.13     43.14 o 
   5   5   1     1000.57     1137.07     23.55 o 
   6   5   1     1149.24     1249.38     29.66 o 
   7   5   1      134.86      154.09     28.92 o 
   8   5   1      813.60      901.20     50.08 o 
  -8   6   1       24.36       19.35     10.83 o 
  -7   6   1       90.34       60.83     16.94 o 
  -6   6   1      320.17      318.75     16.66 o 
  -5   6   1      586.62      597.88     19.16 o 
  -4   6   1      217.64      223.78     13.87 o 
  -3   6   1       80.33       80.15      8.31 o 
  -2   6   1      380.57      475.83     16.28 o 
  -1   6   1      405.38      401.71     11.13 o 
   0   6   1       67.29      106.53     24.67 o 
   1   6   1     1221.97     1446.09     27.75 o 
   2   6   1       16.79       11.12      4.53 o 
   3   6   1       19.19       47.82      6.55 o 
   4   6   1       35.72       32.82      6.79 o 
   5   6   1       20.82       21.00      6.79 o 
   6   6   1      110.69       95.10     17.26 o 
   7   6   1        4.59       14.10      9.38 o 
   8   6   1       63.56       43.86     21.86 o 
  -8   7   1       50.52       61.43     19.20 o 
  -7   7   1     1002.84      932.72     33.09 o 
  -6   7   1      400.67      412.76     17.42 o 
  -5   7   1     1283.74     1267.97     41.81 o 
  -4   7   1        3.91        9.46      4.39 o 
  -3   7   1     2242.72     2364.14     55.78 o 
  -2   7   1     2831.51     3072.33     51.00 o 
  -1   7   1     2346.42     2407.70     64.71 o 
   0   7   1      148.02      161.78     62.22 o 
   1   7   1     4672.54     4773.77     82.05 o 
   2   7   1      642.78      575.42     25.48 o 
   3   7   1      304.69      335.34     16.19 o 
   4   7   1        2.51       11.54      2.90 o 
   5   7   1      184.50      248.77     34.47 o 
   6   7   1      131.58      156.59     26.31 o 
   7   7   1      132.54       99.38     24.91 o 
   8   7   1        3.53       16.59     12.55 o 
  -8   8   1      103.37       81.10     44.99 o 
  -7   8   1        3.43        2.01     15.65 o 
  -6   8   1      330.71      269.78     11.36 o 
  -5   8   1      307.03      318.17      9.69 o 
  -4   8   1       73.75       60.61     13.19 o 
  -3   8   1        4.74        6.66      6.75 o 
  -2   8   1        9.93       11.47     10.41 o 
  -1   8   1      108.48      139.55     28.71 o 
   0   8   1        8.47       15.74     31.21 o 
   1   8   1       89.03       81.81     27.32 o 
   2   8   1     1047.69     1093.70     40.21 o 
   3   8   1        3.61       12.41      5.92 o 
   4   8   1      117.29      127.21     13.76 o 
   5   8   1      220.57      174.59     35.52 o 
   6   8   1      123.04      131.64     22.56 o 
   7   8   1        0.01       -4.01     13.72 o 
  -7   9   1      694.40      765.35     23.40 o 
  -6   9   1     1377.83     1396.60     38.68 o 
  -5   9   1     1487.31     1596.98     61.85 o 
  -4   9   1     1949.44     1939.23     43.81 o 
  -3   9   1     1034.00     1067.61     25.44 o 
  -2   9   1     2313.99     2607.99    113.70 o 
  -1   9   1       47.96       67.90     19.93 o 
   0   9   1      470.26      460.33     21.11 o 
   1   9   1      436.64      447.83     33.90 o 
   2   9   1     1075.71     1052.93     38.56 o 
   3   9   1      576.59      544.89     21.62 o 
   4   9   1      519.60      486.73     26.41 o 
   5   9   1      148.19      123.25     30.21 o 
   6   9   1      235.51      210.10     49.54 o 
   7   9   1      355.49      425.74     34.91 o 
  -7  10   1        0.63        6.17     11.96 o 
  -6  10   1      501.96      516.94     27.23 o 
  -5  10   1      252.84      312.63     39.02 o 
  -4  10   1      310.15      290.83     12.13 o 
  -3  10   1      218.26      198.29     14.82 o 
  -2  10   1      509.84      480.52     19.16 o 
  -1  10   1      103.50      129.26     22.82 o 
   0  10   1      156.86      185.34     18.07 o 
   1  10   1      481.57      505.83     19.62 o 
   2  10   1        5.24       14.91     17.88 o 
   3  10   1     2221.18     2260.33     49.55 o 
   4  10   1     1875.05     1920.55     50.03 o 
   5  10   1       26.99       25.45     12.81 o 
   6  10   1      347.66      393.67     40.79 o 
  -6  11   1       22.55       20.16      8.93 o 
  -5  11   1        3.96      -13.78     14.25 o 
  -4  11   1      436.94      421.80     29.62 o 
  -3  11   1      480.76      484.04     18.96 o 
  -2  11   1      215.17      217.87     33.01 o 
  -1  11   1       20.72       34.61     13.20 o 
   0  11   1      203.50      232.58     45.73 o 
   1  11   1      185.10      150.35     31.52 o 
   2  11   1       10.78       14.75     11.40 o 
   3  11   1       12.75       12.52      5.83 o 
   4  11   1      723.97      749.01     33.75 o 
   5  11   1      344.42      283.60     24.70 o 
   6  11   1      182.75      231.68     44.81 o 
  -6  12   1      109.52       71.18     21.68 o 
  -5  12   1      146.21       99.59     28.24 o 
  -4  12   1      166.49      126.23     27.49 o 
  -3  12   1      106.69      103.46     18.42 o 
  -2  12   1      569.31      609.65     21.89 o 
  -1  12   1      290.58      279.81     20.42 o 
   0  12   1      231.38      294.25     33.25 o 
   1  12   1        3.89       22.93     11.11 o 
   2  12   1      157.22      189.43     37.45 o 
   3  12   1      144.11      170.03     32.55 o 
   4  12   1       52.37       32.56     15.60 o 
   5  12   1      274.58      193.86     49.47 o 
  -5  13   1      165.28      109.11     32.17 o 
  -4  13   1      470.97      475.71     61.88 o 
  -3  13   1     1145.50     1222.01     33.02 o 
  -2  13   1      387.79      439.55     19.80 o 
  -1  13   1     1914.75     1994.64     75.23 o 
   0  13   1     1053.31     1109.40     45.11 o 
   1  13   1      612.27      613.80     50.64 o 
   2  13   1      403.67      418.11     24.08 o 
   3  13   1      585.40      542.04     30.85 o 
   4  13   1       28.22       31.00     29.36 o 
  -4  14   1       99.11      110.75     27.28 o 
  -3  14   1       79.55      113.87     23.77 o 
  -2  14   1       50.30       53.03     19.08 o 
  -1  14   1        0.04       15.92     12.73 o 
   0  14   1        7.55       19.00     11.06 o 
   1  14   1        2.75       11.78      8.83 o 
   2  14   1      118.09      123.01     30.84 o 
   3  14   1      174.95      107.94     40.09 o 
  -2  15   1      147.82       93.19     27.31 o 
  -1  15   1      478.93      434.02     30.02 o 
   0  15   1      227.79      179.87     40.85 o 
   1  15   1      301.04      289.75     34.11 o 
  -9   0   2      175.93      169.37     49.02 o 
  -8   0   2      428.37      434.55     46.66 o 
  -7   0   2     1009.94      935.96     43.14 o 
  -6   0   2     1030.23     1153.78     38.72 o 
  -5   0   2      989.06     1124.90     45.22 o 
  -4   0   2     5708.97     6327.82    108.61 o 
  -3   0   2     1813.72     1761.38     24.90 o 
  -2   0   2      703.17      761.44     18.74 o 
  -1   0   2    11649.49    10132.07    179.75 o 
   0   0   2     3564.11     2966.54     33.32 o 
   1   0   2     2958.10     3368.31     65.99 o 
   2   0   2       74.30       38.92     23.50 o 
   3   0   2     6452.27     6237.91    224.23 o 
   4   0   2     2569.51     2422.39     47.69 o 
   5   0   2      993.54     1012.67     41.12 o 
   6   0   2      224.18      206.02     36.11 o 
   7   0   2      200.12      149.24     30.45 o 
   8   0   2       16.86       29.63     16.83 o 
  -9   1   2      285.94      293.03     27.06 o 
  -8   1   2      620.16      626.08     30.91 o 
  -7   1   2     1096.65     1111.68     46.45 o 
  -6   1   2        7.72        9.16     10.91 o 
  -5   1   2       86.94       62.40     18.15 o 
  -4   1   2      462.44      570.17     14.99 o 
  -3   1   2      714.03      666.90     11.74 o 
  -2   1   2     7328.83     6761.25     58.88 o 
  -1   1   2        5.31        3.54      1.37 o 
   0   1   2        8.83        1.70      1.55 o 
   1   1   2      311.54      296.90      5.37 o 
   2   1   2      575.03      627.59      9.01 o 
   3   1   2      212.57      187.04     26.82 o 
   4   1   2       69.07       75.17     10.88 o 
   5   1   2        6.28       21.44      8.01 o 
   6   1   2      172.76      157.70     19.16 o 
   7   1   2       73.14       61.18     20.60 o 
   8   1   2        7.62       30.93     15.03 o 
  -9   2   2      122.63      148.62     21.94 o 
  -8   2   2      877.61      774.91     29.39 o 
  -7   2   2      680.67      639.98     28.12 o 
  -6   2   2      177.42      170.13     14.17 o 
  -5   2   2      167.72      124.13      8.07 o 
  -4   2   2     1275.75     1275.31     19.27 o 
  -3   2   2      308.46      234.87      5.41 o 
  -2   2   2      178.51      162.00      4.59 o 
  -1   2   2     8490.10     7873.08     44.59 o 
   0   2   2      267.54      254.85      4.84 o 
   1   2   2    18745.16    16724.41    138.54 o 
   2   2   2    11146.13     9578.87    165.68 o 
   3   2   2     1929.87     1630.17     26.59 o 
   4   2   2      863.15      845.35     17.66 o 
   5   2   2      463.90      459.43     19.85 o 
   6   2   2     1446.40     1567.45     30.89 o 
   7   2   2     1112.81     1180.67     39.65 o 
   8   2   2      206.84      275.25     41.66 o 
  -9   3   2       28.70       18.77     11.58 o 
  -8   3   2       51.31       55.14     14.37 o 
  -7   3   2        1.44       17.90      9.16 o 
  -6   3   2      121.43      151.57     18.53 o 
  -5   3   2      370.11      363.80     11.10 o 
  -4   3   2     2394.81     2603.16     34.01 o 
  -3   3   2     1374.71     1434.12     13.26 o 
  -2   3   2       73.34       63.74      7.41 o 
  -1   3   2        4.59        8.17      3.31 o 
   0   3   2      181.64      174.64      6.27 o 
   1   3   2        0.32        2.22      4.19 o 
   2   3   2      328.87      387.74      3.89 o 
   3   3   2     1082.16     1195.18     20.47 o 
   4   3   2      255.99      250.54     19.37 o 
   5   3   2     2325.48     2368.78     52.08 o 
   6   3   2       88.09       74.33     16.48 o 
   7   3   2       64.24       57.52     14.11 o 
   8   3   2        0.78       15.09      8.82 o 
  -9   4   2      178.80      153.40     41.34 o 
  -8   4   2     1036.86      981.89     32.77 o 
  -7   4   2      112.49       93.41     18.62 o 
  -6   4   2     1893.49     1800.13     41.39 o 
  -5   4   2     2409.45     2321.68     51.99 o 
  -4   4   2      977.70      834.41     13.37 o 
  -3   4   2     5318.84     5079.17     75.31 o 
  -2   4   2     4325.56     3875.30     84.37 o 
  -1   4   2     3054.89     2945.35     33.10 o 
   0   4   2      807.75      912.86     17.52 o 
   1   4   2      408.19      358.49      7.37 o 
   2   4   2      105.25       86.01      6.64 o 
   3   4   2     1242.43     1372.15     22.78 o 
   4   4   2     1151.21     1139.40     28.24 o 
   5   4   2     1311.32     1347.05     44.42 o 
   6   4   2     2684.27     2733.63     63.65 o 
   7   4   2      722.98      848.71     70.25 o 
   8   4   2      504.40      537.95     25.50 o 
  -9   5   2        4.45       31.06     17.03 o 
  -8   5   2       23.46       16.72      7.28 o 
  -7   5   2      123.47      144.21     24.66 o 
  -6   5   2       71.70       84.98     13.86 o 
  -5   5   2      425.23      409.62      8.85 o 
  -4   5   2     2258.65     2253.52     29.07 o 
  -3   5   2     2038.68     1937.03     33.89 o 
  -2   5   2       93.45      128.02      7.47 o 
  -1   5   2     1679.66     1882.77     22.80 o 
   0   5   2     3767.08     4076.08     58.06 o 
   1   5   2      310.57      332.39     11.80 o 
   2   5   2     1929.65     2082.50     38.38 o 
   3   5   2      383.83      413.49     11.99 o 
   4   5   2      127.23      148.26     14.82 o 
   5   5   2      224.28      233.56     10.21 o 
   6   5   2       61.40       48.34      7.85 o 
   7   5   2        1.28       17.81     25.94 o 
   8   5   2       23.63       26.35     16.85 o 
  -8   6   2      205.08      256.67     22.07 o 
  -7   6   2      437.92      441.04     18.75 o 
  -6   6   2      358.92      386.49     23.80 o 
  -5   6   2      860.81      807.30     20.54 o 
  -4   6   2      415.53      442.46     11.04 o 
  -3   6   2      510.99      544.04     14.59 o 
  -2   6   2      665.04      703.45     23.72 o 
  -1   6   2     3405.25     3859.23    120.81 o 
   0   6   2      738.28      824.25     22.75 o 
   1   6   2      381.52      447.86     15.79 o 
   2   6   2       77.26       81.88     12.85 o 
   3   6   2      226.70      264.70     11.94 o 
   4   6   2      461.23      550.78     21.04 o 
   5   6   2      300.63      335.03     33.97 o 
   6   6   2       30.66       15.95     11.94 o 
   7   6   2        1.58       15.48     16.90 o 
   8   6   2       16.91       23.16     13.31 o 
  -8   7   2       88.72       68.52     23.07 o 
  -7   7   2      571.94      561.76     25.77 o 
  -6   7   2     1843.14     1895.56     40.91 o 
  -5   7   2     2225.93     2270.83     32.12 o 
  -4   7   2     1226.07     1397.93     25.63 o 
  -3   7   2     2575.14     2788.08     46.35 o 
  -2   7   2     2169.35     2495.08     75.49 o 
  -1   7   2       60.07       71.26     22.35 o 
   0   7   2       25.57       14.13     10.16 o 
   1   7   2        9.53        3.95      3.30 o 
   2   7   2     1081.63     1141.76     21.17 o 
   3   7   2      165.02      156.86     10.18 o 
   4   7   2      586.17      572.44     12.30 o 
   5   7   2       53.02       60.29     18.75 o 
   6   7   2       87.10      119.15     22.84 o 
   7   7   2        5.43       31.00     12.52 o 
  -8   8   2       78.00       53.39     15.47 o 
  -7   8   2      855.38      823.36     68.89 o 
  -6   8   2      323.85      339.71     20.00 o 
  -5   8   2      207.76      198.46     15.93 o 
  -4   8   2      818.48      806.81     18.87 o 
  -3   8   2     4008.11     3990.73    104.16 o 
  -2   8   2     1090.03     1015.47     30.85 o 
  -1   8   2      301.65      249.31     12.05 o 
   0   8   2      445.52      358.77     13.72 o 
   1   8   2     1819.18     1828.01     60.70 o 
   2   8   2     6258.53     6133.12    200.18 o 
   3   8   2     4198.28     4434.55     60.24 o 
   4   8   2      452.21      562.55     35.45 o 
   5   8   2     2885.76     3116.55    113.29 o 
   6   8   2     1848.19     1971.64     51.81 o 
   7   8   2      409.78      367.61     37.82 o 
  -7   9   2      214.30      241.15     28.83 o 
  -6   9   2      396.93      413.67     21.52 o 
  -5   9   2      494.83      500.82     16.09 o 
  -4   9   2      470.36      468.89     14.19 o 
  -3   9   2       75.06       93.70     19.78 o 
  -2   9   2      354.56      283.57     18.32 o 
  -1   9   2      369.78      333.84     30.17 o 
   0   9   2       86.66       83.68     13.67 o 
   1   9   2      254.08      274.78     25.05 o 
   2   9   2      459.65      486.83     25.75 o 
   3   9   2      259.04      260.51     17.14 o 
   4   9   2      117.18      152.65     24.20 o 
   5   9   2      706.22      643.33    121.21 o 
   6   9   2       55.51       49.24     16.86 o 
   7   9   2      118.47       92.65     27.24 o 
  -7  10   2      217.37      236.41     44.36 o 
  -6  10   2      618.13      683.83     43.99 o 
  -5  10   2      467.29      440.23     19.55 o 
  -4  10   2     1105.05     1032.23     43.37 o 
  -3  10   2      393.92      484.40     14.14 o 
  -2  10   2      881.86      894.91     36.08 o 
  -1  10   2      593.83      567.56     29.22 o 
   0  10   2     2046.40     1916.04     42.73 o 
   1  10   2      548.27      503.75     24.49 o 
   2  10   2      450.33      460.44     50.64 o 
   3  10   2     1326.45     1252.79     36.39 o 
   4  10   2     1418.34     1332.73     60.84 o 
   5  10   2      276.19      255.94     68.01 o 
   6  10   2        8.92       17.69     17.30 o 
  -6  11   2        1.12       12.63      7.63 o 
  -5  11   2       53.16       37.65      9.14 o 
  -4  11   2      213.77      228.92     16.35 o 
  -3  11   2      367.83      377.78     21.59 o 
  -2  11   2      749.82      697.81     23.54 o 
  -1  11   2       69.81      110.17     21.68 o 
   0  11   2      183.75      215.86     20.10 o 
   1  11   2      357.12      351.72     17.04 o 
   2  11   2      564.93      625.96     31.95 o 
   3  11   2        0.27        7.69      5.19 o 
   4  11   2        3.24        4.16      8.93 o 
   5  11   2        7.07       22.79     16.75 o 
  -6  12   2        4.03       20.78     14.37 o 
  -5  12   2      343.28      344.31     23.35 o 
  -4  12   2      194.61      190.53     22.43 o 
  -3  12   2      398.11      497.96     29.14 o 
  -2  12   2      378.70      447.42     19.42 o 
  -1  12   2       34.23       17.48     11.72 o 
   0  12   2      315.28      284.70     25.85 o 
   1  12   2      278.04      291.25     34.61 o 
   2  12   2      180.91      130.56     52.62 o 
   3  12   2        7.72       16.76     15.05 o 
   4  12   2       10.02        9.65     18.69 o 
   5  12   2       42.78       36.10     13.03 o 
  -5  13   2      138.22      130.03     27.53 o 
  -4  13   2      189.75      139.64     27.55 o 
  -3  13   2       10.93       20.32     11.26 o 
  -2  13   2      125.30      139.47     27.47 o 
  -1  13   2       87.93       58.15     24.52 o 
   0  13   2      379.75      395.84     35.55 o 
   1  13   2      286.25      265.18     33.56 o 
   2  13   2        1.19       14.03     13.07 o 
   3  13   2       11.94       26.67     13.10 o 
   4  13   2        0.11        5.77     12.36 o 
  -4  14   2      436.56      391.88     43.22 o 
  -3  14   2      552.01      464.94     23.23 o 
  -2  14   2     2026.24     2035.23     65.16 o 
  -1  14   2     1333.95     1307.02     42.71 o 
   0  14   2     1273.64     1343.76     55.18 o 
   1  14   2     1655.29     1743.74     82.55 o 
   2  14   2      460.80      516.02     53.53 o 
   3  14   2      565.29      474.73     25.42 o 
  -2  15   2      497.05      621.06     51.85 o 
  -1  15   2      123.74      164.18     36.77 o 
   0  15   2      479.90      432.97     50.37 o 
   1  15   2       72.81       55.51     16.80 o 
  -9   1   3       55.24       66.56     15.75 o 
  -8   1   3      575.16      564.46     26.33 o 
  -7   1   3       34.44       34.61     12.11 o 
  -6   1   3      851.14      761.21     24.98 o 
  -5   1   3     2072.67     1751.75     30.69 o 
  -4   1   3     3623.02     3091.96     35.03 o 
  -3   1   3     7442.78     6393.97     51.64 o 
  -2   1   3     5248.61     4878.08     52.14 o 
  -1   1   3      284.15      319.14      5.31 o 
   0   1   3    26457.71    24422.19    152.37 o 
   1   1   3     1502.88     1639.44     11.43 o 
   2   1   3      295.78      315.52     11.42 o 
   3   1   3      509.39      553.38     17.69 o 
   4   1   3      366.38      342.41     17.07 o 
   5   1   3      687.72      733.62     19.07 o 
   6   1   3       15.86       21.01      5.67 o 
   7   1   3     1110.28     1015.86     51.89 o 
   8   1   3      250.35      253.74     45.14 o 
  -9   2   3      138.39      151.74     28.93 o 
  -8   2   3       54.79       83.10     15.04 o 
  -7   2   3       34.47       22.15      8.81 o 
  -6   2   3       44.28       41.10      7.71 o 
  -5   2   3        3.09        7.06      5.17 o 
  -4   2   3     3401.97     3544.58     41.23 o 
  -3   2   3     1603.11     1355.82     13.89 o 
  -2   2   3     7503.15     6674.23     49.05 o 
  -1   2   3       11.54       32.30      3.85 o 
   0   2   3    14520.00    13272.07     82.74 o 
   1   2   3       16.94       16.92      4.06 o 
   2   2   3      459.93      396.29     16.08 o 
   3   2   3       17.99       40.11      6.21 o 
   4   2   3       50.65       41.48      7.56 o 
   5   2   3      970.16      928.10     20.45 o 
   6   2   3     2205.80     2178.14     65.20 o 
   7   2   3       71.75       42.88     13.34 o 
   8   2   3      232.31      198.41     46.46 o 
  -9   3   3       10.04       19.57      8.82 o 
  -8   3   3       32.37       26.45     10.25 o 
  -7   3   3     2139.35     2038.63     44.19 o 
  -6   3   3       15.39       17.78      4.77 o 
  -5   3   3        4.71        4.96      4.22 o 
  -4   3   3     1200.24     1275.35     17.75 o 
  -3   3   3      357.66      386.65     12.14 o 
  -2   3   3     3528.29     3388.05     23.06 o 
  -1   3   3     2123.79     2077.91     24.39 o 
   0   3   3      445.45      429.42      6.55 o 
   1   3   3       23.53       49.91      4.99 o 
   2   3   3      721.91      557.14     24.51 o 
   3   3   3      556.54      420.34     14.48 o 
   4   3   3      333.85      263.75     25.41 o 
   5   3   3      812.97      787.44     19.41 o 
   6   3   3       17.41       11.85      6.40 o 
   7   3   3      304.21      270.98     36.72 o 
   8   3   3       35.74       25.09     12.76 o 
  -9   4   3       33.11       19.81     13.23 o 
  -8   4   3       82.54       62.54     13.50 o 
  -7   4   3      208.21      234.53     16.22 o 
  -6   4   3     1135.90     1070.96     18.98 o 
  -5   4   3      164.96      193.20     11.79 o 
  -4   4   3       51.65       86.98      8.56 o 
  -3   4   3        0.63        9.54      2.67 o 
  -2   4   3       24.49       60.84      7.32 o 
  -1   4   3      109.02       93.99      8.32 o 
   0   4   3      409.01      514.97      9.07 o 
   1   4   3      468.94      404.67     14.24 o 
   2   4   3     3215.28     3193.20     85.48 o 
   3   4   3       24.98       30.50     13.23 o 
   4   4   3     1195.95     1395.34     41.63 o 
   5   4   3      769.65      747.52     19.84 o 
   6   4   3     1087.10      994.23     67.47 o 
   7   4   3      522.58      455.41     63.06 o 
   8   4   3      118.32       80.03     22.55 o 
  -9   5   3      608.03      633.34     62.64 o 
  -8   5   3      356.53      451.75     36.06 o 
  -7   5   3     1285.84     1409.28     42.73 o 
  -6   5   3     1072.52     1091.72     25.36 o 
  -5   5   3     1117.15      992.85     24.95 o 
  -4   5   3     1420.92     1349.05     20.78 o 
  -3   5   3       51.53       61.00     10.61 o 
  -2   5   3      196.20      241.01      5.93 o 
  -1   5   3     2181.28     2263.33     21.53 o 
   0   5   3     6783.77     6551.82     86.38 o 
   1   5   3     6815.59     6353.23     83.55 o 
   2   5   3    10616.98     9764.09    277.70 o 
   3   5   3     2840.50     2680.50     44.81 o 
   4   5   3     2614.18     2703.14     74.92 o 
   5   5   3     1189.61     1225.69     30.49 o 
   6   5   3      508.42      479.66     46.01 o 
   7   5   3      653.40      670.29     41.83 o 
  -9   6   3       89.74       51.02     19.91 o 
  -8   6   3        3.26        9.77      6.87 o 
  -7   6   3       51.15       47.79      9.84 o 
  -6   6   3      333.11      325.80     16.95 o 
  -5   6   3      364.26      350.14     24.09 o 
  -4   6   3      182.70      207.17     15.53 o 
  -3   6   3      594.82      742.11     14.77 o 
  -2   6   3      146.93      144.18      8.78 o 
  -1   6   3      193.45      253.02     11.57 o 
   0   6   3     1759.66     1788.98     34.67 o 
   1   6   3     2059.72     2110.22     78.33 o 
   2   6   3     2630.26     2571.94     37.15 o 
   3   6   3     2151.87     2204.50     60.66 o 
   4   6   3      623.55      624.36     71.95 o 
   5   6   3      317.96      358.37     23.03 o 
   6   6   3      646.52      685.67     36.30 o 
   7   6   3       32.48       20.18     10.54 o 
  -8   7   3       42.69       37.92     13.12 o 
  -7   7   3      837.91      851.94     40.54 o 
  -6   7   3      527.29      548.26     16.43 o 
  -5   7   3       25.26       30.06      7.53 o 
  -4   7   3     1699.93     1771.32     38.45 o 
  -3   7   3     4016.68     4076.22     45.93 o 
  -2   7   3     4935.53     5333.90     97.43 o 
  -1   7   3     1272.01     1183.47     27.72 o 
   0   7   3      537.47      503.55     16.09 o 
   1   7   3      850.03      833.24     26.72 o 
   2   7   3      390.80      352.79     17.13 o 
   3   7   3       12.03        2.68      3.70 o 
   4   7   3      651.91      561.68     12.45 o 
   5   7   3        7.41       -3.07     13.10 o 
   6   7   3      581.11      604.20     51.10 o 
   7   7   3       23.49       17.09     11.64 o 
  -8   8   3       72.08       79.96     22.47 o 
  -7   8   3      201.28      189.57     15.03 o 
  -6   8   3        3.26        8.04      5.56 o 
  -5   8   3      902.05      940.07     27.93 o 
  -4   8   3      135.18      134.85     20.13 o 
  -3   8   3      352.46      352.28     14.64 o 
  -2   8   3        2.00       15.32      5.60 o 
  -1   8   3      274.52      351.70     34.54 o 
   0   8   3       15.22       29.18     11.62 o 
   1   8   3      214.53      245.97     19.28 o 
   2   8   3       84.57       75.54     14.73 o 
   3   8   3      801.20      792.62     15.26 o 
   4   8   3       30.68       53.79     15.58 o 
   5   8   3      105.47      117.88     25.58 o 
   6   8   3      106.20       99.72     32.10 o 
   7   8   3      203.79      151.85     42.95 o 
  -8   9   3       39.48       20.11     13.82 o 
  -7   9   3       26.09       18.04      7.78 o 
  -6   9   3      370.90      368.39     22.06 o 
  -5   9   3       18.25       19.94      6.50 o 
  -4   9   3      528.82      531.64     15.16 o 
  -3   9   3      615.89      612.15     17.06 o 
  -2   9   3      932.85      889.94     27.20 o 
  -1   9   3      638.73      589.45     29.16 o 
   0   9   3      156.63      157.88     31.95 o 
   1   9   3     1029.19     1046.21     39.57 o 
   2   9   3       15.32       18.69      9.45 o 
   3   9   3      589.90      531.18     15.01 o 
   4   9   3       62.67       40.27     14.80 o 
   5   9   3       80.80       68.97     24.43 o 
   6   9   3      536.68      610.38    100.26 o 
  -7  10   3        2.58        9.41      7.40 o 
  -6  10   3        6.81       13.02      6.92 o 
  -5  10   3        8.16        5.97      4.94 o 
  -4  10   3      295.25      295.28     15.79 o 
  -3  10   3      292.57      294.82     22.40 o 
  -2  10   3      426.29      379.58     27.38 o 
  -1  10   3        8.08       18.48      8.30 o 
   0  10   3      139.30      123.66     30.24 o 
   1  10   3     3329.75     3378.81    114.41 o 
   2  10   3      349.95      345.29     20.56 o 
   3  10   3       82.38      126.71     12.55 o 
   4  10   3      549.53      581.38     32.12 o 
   5  10   3      372.61      328.29     71.07 o 
   6  10   3       49.85       40.84     15.62 o 
  -7  11   3      658.53      657.07     27.84 o 
  -6  11   3     1163.50     1160.44     44.73 o 
  -5  11   3     2442.91     2387.92     61.95 o 
  -4  11   3     3311.97     3304.25     57.42 o 
  -3  11   3      568.06      611.53     23.17 o 
  -2  11   3     1228.99     1254.26     35.94 o 
  -1  11   3     3212.33     3549.70     70.16 o 
   0  11   3      593.46      570.95     24.84 o 
   1  11   3     2119.59     2213.42     59.76 o 
   2  11   3      152.98      193.74     34.84 o 
   3  11   3     1475.72     1561.96     58.74 o 
   4  11   3      960.26      985.59     67.71 o 
   5  11   3      704.36      696.37     52.93 o 
  -6  12   3       12.60       25.70      7.85 o 
  -5  12   3       25.30       35.06      9.64 o 
  -4  12   3      115.56       78.51     11.49 o 
  -3  12   3      379.28      372.30     16.12 o 
  -2  12   3      256.77      293.55     34.57 o 
  -1  12   3      980.92     1025.94     26.97 o 
   0  12   3     1219.61     1129.70     39.42 o 
   1  12   3      228.25      185.95     37.41 o 
   2  12   3     1411.06     1356.35     64.95 o 
   3  12   3       56.03       42.35     12.55 o 
   4  12   3       75.63       53.53     17.00 o 
  -5  13   3      185.01      225.46     38.49 o 
  -4  13   3      201.26      176.64     26.33 o 
  -3  13   3       50.58       38.83     13.38 o 
  -2  13   3      330.10      324.11     21.44 o 
  -1  13   3      486.67      422.96     22.21 o 
   0  13   3      264.21      214.53     50.48 o 
   1  13   3      521.86      522.85     40.00 o 
   2  13   3      401.86      354.32     22.71 o 
   3  13   3      205.05      180.95     49.28 o 
   4  13   3      161.63      133.36     24.86 o 
  -4  14   3        0.78        7.60      8.13 o 
  -3  14   3        3.79        9.00      7.38 o 
  -2  14   3      183.91      116.18     27.42 o 
  -1  14   3       34.82       15.99      8.48 o 
   0  14   3       40.13       21.20     20.77 o 
   1  14   3        7.22       26.77     17.65 o 
   2  14   3       71.59       72.57     25.96 o 
  -2  15   3      279.55      178.37     41.77 o 
  -1  15   3      163.17      121.93     32.71 o 
   0  15   3      132.83      136.34     35.24 o 
 -10   0   4       26.03       44.34     29.70 o 
  -9   0   4       77.56       78.96     40.13 o 
  -8   0   4        1.50        7.25      7.44 o 
  -7   0   4      592.27      613.37     24.27 o 
  -6   0   4     1038.10     1076.20     42.54 o 
  -5   0   4      934.06     1144.33    116.19 o 
  -4   0   4      173.38      181.50     10.97 o 
  -3   0   4      495.31      590.55     10.20 o 
  -2   0   4      417.87      567.86      9.41 o 
  -1   0   4    25121.04    24854.85    206.97 o 
   0   0   4       67.61       34.96      4.38 o 
   1   0   4     1844.48     1949.75     18.93 o 
   2   0   4     1205.14     1165.61     17.23 o 
   3   0   4     2152.78     2148.60     50.24 o 
   4   0   4     1126.46     1003.77     36.65 o 
   5   0   4     1712.39     1612.53     31.67 o 
   6   0   4        2.84        3.27      5.60 o 
   7   0   4     1488.10     1590.43     90.23 o 
   8   0   4      684.61      811.88     62.89 o 
  -9   1   4      524.39      523.60     43.44 o 
  -8   1   4      147.47      132.74     21.07 o 
  -7   1   4      778.39      738.34     26.31 o 
  -6   1   4      504.08      515.90     19.94 o 
  -5   1   4     2171.45     2118.45     37.33 o 
  -4   1   4      667.89      495.64      7.77 o 
  -3   1   4     1531.31     1344.21     14.34 o 
  -2   1   4     3260.82     2861.73     34.71 o 
  -1   1   4    58506.60    52682.94    590.85 o 
   0   1   4     8829.74     7958.88     41.16 o 
   1   1   4     5025.42     4751.83     47.71 o 
   2   1   4     2319.67     2556.41     25.25 o 
   3   1   4     2715.25     3129.88     43.46 o 
   4   1   4      379.09      396.46     13.28 o 
   5   1   4       76.33       89.71     12.36 o 
   6   1   4      364.73      315.26     24.14 o 
   7   1   4        0.62       16.21     15.19 o 
   8   1   4       12.75       49.68     16.64 o 
  -9   2   4     1032.98     1035.84     35.96 o 
  -8   2   4      698.15      796.55     63.20 o 
  -7   2   4      425.00      451.44     20.80 o 
  -6   2   4      330.60      351.36     19.89 o 
  -5   2   4      359.43      384.09     13.18 o 
  -4   2   4      416.82      512.51     13.81 o 
  -3   2   4       75.16       81.87      7.13 o 
  -2   2   4      136.22      181.80      4.05 o 
  -1   2   4       62.40       47.77      3.52 o 
   0   2   4     1174.42     1122.97      8.17 o 
   1   2   4      189.99      274.12      3.96 o 
   2   2   4       70.45      106.03      8.80 o 
   3   2   4     1531.79     1855.33     47.05 o 
   4   2   4     1093.67     1090.73     32.08 o 
   5   2   4      288.65      254.56     10.27 o 
   6   2   4      204.61      181.40     31.23 o 
   7   2   4       33.41       30.27     14.85 o 
   8   2   4        5.06       17.91     18.63 o 
  -9   3   4       64.89       84.48     19.54 o 
  -8   3   4      755.85      800.13     24.74 o 
  -7   3   4       89.51      101.69     20.37 o 
  -6   3   4     1108.47     1091.91     29.20 o 
  -5   3   4        6.27       13.25      4.71 o 
  -4   3   4      188.64      129.40     11.91 o 
  -3   3   4     1367.23     1210.27     13.16 o 
  -2   3   4     4601.82     4145.35     49.51 o 
  -1   3   4      243.55      228.04      5.88 o 
   0   3   4     4743.56     4409.92     31.53 o 
   1   3   4     3472.40     3017.85     25.32 o 
   2   3   4      296.91      214.80     12.56 o 
   3   3   4      169.13      124.74     30.90 o 
   4   3   4      569.70      604.36     15.18 o 
   5   3   4      131.90      105.56      8.45 o 
   6   3   4      351.72      348.71     24.28 o 
   7   3   4        9.09       20.41     10.76 o 
  -9   4   4      198.95      147.00     33.38 o 
  -8   4   4       84.52      112.28     19.18 o 
  -7   4   4      162.32      233.57     20.50 o 
  -6   4   4     2524.44     2591.70     50.90 o 
  -5   4   4      379.62      361.28     14.18 o 
  -4   4   4      136.35      105.00      6.29 o 
  -3   4   4     2484.52     2333.23     27.60 o 
  -2   4   4     1143.95     1005.36     12.61 o 
  -1   4   4       46.39       15.58      3.15 o 
   0   4   4     2906.32     2880.09     26.64 o 
   1   4   4      929.92      951.38     22.49 o 
   2   4   4     7134.50     7401.05    200.61 o 
   3   4   4      798.39      770.62     17.97 o 
   4   4   4      330.52      326.56     26.47 o 
   5   4   4        2.32       13.65     12.55 o 
   6   4   4      203.37      214.81     36.17 o 
   7   4   4       28.29       24.20     13.91 o 
  -9   5   4       48.37       33.31     10.88 o 
  -8   5   4       41.43       37.37     12.15 o 
  -7   5   4      102.31       90.00     14.93 o 
  -6   5   4        8.21        6.46      6.94 o 
  -5   5   4      260.21      243.75     11.59 o 
  -4   5   4      346.98      235.44      6.76 o 
  -3   5   4     5441.94     5356.76     62.36 o 
  -2   5   4      262.32      217.21      9.98 o 
  -1   5   4      406.72      394.45      6.09 o 
   0   5   4      139.67      160.39      6.97 o 
   1   5   4        5.90       31.61      6.81 o 
   2   5   4      234.24      210.26     12.29 o 
   3   5   4      236.68      293.88     42.30 o 
   4   5   4      162.14      133.88     32.93 o 
   5   5   4      180.78      185.39     30.34 o 
   6   5   4        3.18        9.81      8.21 o 
   7   5   4       10.69        6.41     13.54 o 
  -9   6   4       45.04       42.13     15.01 o 
  -8   6   4       35.98       18.37     11.90 o 
  -7   6   4      737.52      707.99     20.26 o 
  -6   6   4      345.02      338.53     26.92 o 
  -5   6   4     1938.32     1966.91     35.27 o 
  -4   6   4     1118.22     1085.15     26.92 o 
  -3   6   4     3530.96     3212.66     36.31 o 
  -2   6   4     5668.84     5579.81     67.87 o 
  -1   6   4     1749.51     1578.77     32.52 o 
   0   6   4      760.15      615.16     38.92 o 
   1   6   4     1811.12     1693.59     33.51 o 
   2   6   4      781.97      755.87     14.59 o 
   3   6   4      300.29      351.55     51.84 o 
   4   6   4      915.84      978.96     56.97 o 
   5   6   4      834.08      842.28     30.55 o 
   6   6   4      906.32      940.14     38.74 o 
   7   6   4      459.60      506.63     35.85 o 
  -8   7   4      340.45      406.47     30.07 o 
  -7   7   4      475.97      584.03     21.80 o 
  -6   7   4      680.20      687.84     28.99 o 
  -5   7   4     3724.99     3771.41     50.18 o 
  -4   7   4     1291.50     1276.71     34.08 o 
  -3   7   4       18.16       10.15      6.04 o 
  -2   7   4     2506.66     2625.47     33.42 o 
  -1   7   4      747.37      719.13     16.36 o 
   0   7   4     1978.90     1955.35     43.95 o 
   1   7   4      384.77      299.81      8.87 o 
   2   7   4      199.62      157.69     23.10 o 
   3   7   4     2042.45     2087.16     25.80 o 
   4   7   4      557.23      606.10     38.55 o 
   5   7   4      190.56      247.34     49.16 o 
   6   7   4       13.63       40.78     22.01 o 
   7   7   4       99.96       59.66     21.56 o 
  -8   8   4      565.21      623.10     33.10 o 
  -7   8   4      786.52      757.59     28.02 o 
  -6   8   4      105.32      146.05     16.88 o 
  -5   8   4      966.08      937.38     19.87 o 
  -4   8   4      505.26      521.68     24.99 o 
  -3   8   4     2004.11     2057.74     48.68 o 
  -2   8   4      958.84      965.65     33.64 o 
  -1   8   4       93.65      113.69     22.87 o 
   0   8   4      473.10      554.92     18.34 o 
   1   8   4     1300.26     1608.71     34.87 o 
   2   8   4      378.45      440.34     17.80 o 
   3   8   4       18.10        9.71      4.93 o 
   4   8   4        1.34       19.83     15.32 o 
   5   8   4      410.83      338.89     24.78 o 
   6   8   4      148.58      102.95     41.42 o 
  -8   9   4        0.38       15.14      6.66 o 
  -7   9   4       17.85       10.83      7.39 o 
  -6   9   4     1218.73     1053.58     28.33 o 
  -5   9   4     1829.94     1713.13     32.85 o 
  -4   9   4       96.53       86.51     11.15 o 
  -3   9   4     1041.57     1195.63     44.68 o 
  -2   9   4      831.99      924.09     26.58 o 
  -1   9   4     1712.52     1744.88     39.20 o 
   0   9   4      306.73      301.15     15.09 o 
   1   9   4      324.15      317.81     18.26 o 
   2   9   4       97.22       78.04     13.83 o 
   3   9   4      896.81     1004.57     26.73 o 
   4   9   4      854.36      926.97     34.64 o 
   5   9   4       20.61        3.29     15.50 o 
   6   9   4       15.61       15.20     16.32 o 
  -7  10   4      289.95      260.69     33.20 o 
  -6  10   4      635.30      576.47     44.23 o 
  -5  10   4      374.44      367.22     14.12 o 
  -4  10   4      312.15      271.79     12.23 o 
  -3  10   4       19.66       34.52     10.41 o 
  -2  10   4     1757.38     1909.15     81.34 o 
  -1  10   4     1261.55     1314.27     33.20 o 
   0  10   4      794.57      881.13     36.70 o 
   1  10   4      699.28      762.15     33.09 o 
   2  10   4      971.59      963.27     32.19 o 
   3  10   4     2725.92     2643.86     69.53 o 
   4  10   4     1290.63     1292.43     59.76 o 
   5  10   4      717.09      649.31     52.86 o 
  -7  11   4       30.73       41.51     11.69 o 
  -6  11   4       54.20       40.94     20.39 o 
  -5  11   4      888.18      825.72     26.11 o 
  -4  11   4      240.36      247.34     28.61 o 
  -3  11   4      148.13      145.83     28.95 o 
  -2  11   4       39.28       26.46     11.08 o 
  -1  11   4      317.52      302.47     15.11 o 
   0  11   4       66.03       56.10     18.92 o 
   1  11   4      404.20      445.61     21.54 o 
   2  11   4      193.31      180.87     45.11 o 
   3  11   4       11.94       24.15     11.13 o 
   4  11   4        0.03       15.42     12.67 o 
   5  11   4      109.08       80.58     28.82 o 
  -6  12   4      226.16      294.39     52.01 o 
  -5  12   4      617.00      639.15     25.61 o 
  -4  12   4      867.44      814.88     35.93 o 
  -3  12   4      735.26      706.30     31.07 o 
  -2  12   4       29.01       13.83      5.67 o 
  -1  12   4      701.44      710.07     24.54 o 
   0  12   4     3131.70     3120.65     73.33 o 
   1  12   4      640.64      634.04     43.62 o 
   2  12   4      421.47      401.40     42.42 o 
   3  12   4      914.66      972.59     42.08 o 
   4  12   4      275.52      368.46     75.08 o 
  -5  13   4       37.70       26.11     12.82 o 
  -4  13   4        4.37        5.88      8.51 o 
  -3  13   4       98.25       65.08     12.86 o 
  -2  13   4      266.20      310.19     33.80 o 
  -1  13   4      320.25      327.12     35.84 o 
   0  13   4      105.11      115.01     27.42 o 
   1  13   4       47.52       70.19     32.56 o 
   2  13   4      678.98      724.43     32.30 o 
   3  13   4       54.72       66.92     19.67 o 
  -4  14   4      444.58      517.52     37.35 o 
  -3  14   4      522.22      592.20     23.72 o 
  -2  14   4      664.50      718.09     21.94 o 
  -1  14   4      658.37      704.12     25.11 o 
   0  14   4      164.33      143.70     35.35 o 
   1  14   4       67.32       76.86     42.42 o 
   2  14   4       53.53       68.59     21.38 o 
  -1  15   4      215.77      176.71     47.25 o 
 -10   1   5       50.91       35.81     10.77 o 
  -9   1   5      110.67      111.22     19.54 o 
  -8   1   5       65.04      102.56     17.91 o 
  -7   1   5       33.95       18.69     10.83 o 
  -6   1   5      761.37      868.11     25.51 o 
  -5   1   5       28.56       35.29      5.79 o 
  -4   1   5     2179.69     2396.65     30.52 o 
  -3   1   5      100.92      122.75      4.44 o 
  -2   1   5      681.27      663.84      7.05 o 
  -1   1   5    20712.98    20438.74    130.23 o 
   0   1   5       13.15       12.36      2.47 o 
   1   1   5     1577.74     1547.44     14.76 o 
   2   1   5       15.97        7.13      3.50 o 
   3   1   5      370.39      394.20     24.53 o 
   4   1   5       80.82      113.33      7.59 o 
   5   1   5       96.95       85.06      9.56 o 
   6   1   5      234.68      256.77     15.24 o 
   7   1   5       60.84       41.07     16.77 o 
 -10   2   5        2.47        8.52      8.24 o 
  -9   2   5        2.30       11.41      7.00 o 
  -8   2   5      372.59      403.21     26.79 o 
  -7   2   5       67.79       66.12     16.54 o 
  -6   2   5       60.20       80.67     11.69 o 
  -5   2   5       35.11       48.36     10.42 o 
  -4   2   5     1417.55     1499.04     21.13 o 
  -3   2   5       84.99       61.08      4.35 o 
  -2   2   5      542.99      735.25      8.01 o 
  -1   2   5       15.96       57.01      3.16 o 
   0   2   5      262.72      256.93      4.49 o 
   1   2   5      153.34      207.48      3.96 o 
   2   2   5       18.99       37.59      4.38 o 
   3   2   5      681.24      676.94     19.76 o 
   4   2   5      350.70      316.55     12.36 o 
   5   2   5      337.34      405.54      9.24 o 
   6   2   5      879.56      875.87     34.34 o 
   7   2   5       45.42       34.33     21.04 o 
  -9   3   5     1136.44     1185.09     50.03 o 
  -8   3   5     3157.20     3312.87     68.00 o 
  -7   3   5     2487.49     2536.69     44.75 o 
  -6   3   5     2771.28     2902.86     54.39 o 
  -5   3   5     2525.04     2108.21     35.28 o 
  -4   3   5     7680.65     7079.01     86.38 o 
  -3   3   5     4740.97     4243.66     41.72 o 
  -2   3   5     3082.41     2867.19     25.33 o 
  -1   3   5     4594.00     4288.42     37.69 o 
   0   3   5      227.70      180.98      4.44 o 
   1   3   5     2676.84     2630.34     33.17 o 
   2   3   5     3246.18     3399.78     52.83 o 
   3   3   5     2064.03     2067.63     75.97 o 
   4   3   5     2828.75     3026.52    118.48 o 
   5   3   5      100.76       98.87     28.56 o 
   6   3   5      825.84      948.55     38.43 o 
   7   3   5      220.83      183.91     36.18 o 
  -9   4   5      104.81      102.62     22.63 o 
  -8   4   5      407.56      409.72     26.85 o 
  -7   4   5     2772.24     2824.59     77.81 o 
  -6   4   5     1087.80     1014.22     50.87 o 
  -5   4   5      500.89      481.16     18.63 o 
  -4   4   5      872.33      977.07     18.18 o 
  -3   4   5     1381.04     1549.10     26.11 o 
  -2   4   5     1010.57     1139.36     12.66 o 
  -1   4   5      106.09      105.89     13.17 o 
   0   4   5        2.05        3.75      2.86 o 
   1   4   5      200.75      229.81      7.64 o 
   2   4   5      288.63      324.98     12.50 o 
   3   4   5        0.29        6.95      8.11 o 
   4   4   5       41.65       45.89     16.36 o 
   5   4   5      147.25       95.68     28.09 o 
   6   4   5      180.61      140.19     31.48 o 
   7   4   5      206.94      158.86     28.09 o 
  -9   5   5        3.62        5.36      6.33 o 
  -8   5   5        1.47        7.07      6.66 o 
  -7   5   5      401.22      419.47     43.35 o 
  -6   5   5        3.43       26.59     10.36 o 
  -5   5   5        2.98        7.07      5.81 o 
  -4   5   5       68.76       73.87      9.15 o 
  -3   5   5        4.47        2.60      4.02 o 
  -2   5   5      115.11      108.73      8.83 o 
  -1   5   5        5.42       33.17      4.63 o 
   0   5   5      106.16       36.05      7.67 o 
   1   5   5        6.27        5.90      2.75 o 
   2   5   5       56.00       56.76     13.76 o 
   3   5   5      245.02      233.51     18.88 o 
   4   5   5      595.27      591.62     30.00 o 
   5   5   5     1248.95     1322.94    144.17 o 
   6   5   5      904.00      827.16     44.38 o 
   7   5   5      384.54      368.92     30.31 o 
  -9   6   5        2.42       14.70      8.99 o 
  -8   6   5      372.67      288.14     42.03 o 
  -7   6   5       40.02       41.07     11.66 o 
  -6   6   5      285.83      312.29     23.07 o 
  -5   6   5      160.95      136.85     10.69 o 
  -4   6   5      419.98      414.74     14.20 o 
  -3   6   5        8.76        9.43      5.13 o 
  -2   6   5      102.51      129.75     14.72 o 
  -1   6   5     1254.98     1263.16     20.36 o 
   0   6   5       39.79       79.74     15.06 o 
   1   6   5      961.59      946.66     17.10 o 
   2   6   5        3.04        3.06      4.53 o 
   3   6   5      990.57      995.06     49.05 o 
   4   6   5      117.68      110.23     30.02 o 
   5   6   5        0.02       24.07     13.03 o 
   6   6   5       12.19       13.62     18.94 o 
  -9   7   5      189.34      203.67     27.79 o 
  -8   7   5      897.28      906.01     29.41 o 
  -7   7   5     1478.47     1515.99     38.98 o 
  -6   7   5      667.22      659.95     19.59 o 
  -5   7   5      545.03      496.41     15.57 o 
  -4   7   5     1368.40     1353.83     36.26 o 
  -3   7   5     2135.65     2207.75     46.65 o 
  -2   7   5     1072.98     1139.20     23.12 o 
  -1   7   5      323.41      355.46     16.76 o 
   0   7   5     2261.82     2357.05     54.68 o 
   1   7   5      399.61      364.06     28.88 o 
   2   7   5     1152.53     1186.36     46.98 o 
   3   7   5      108.09      145.94     25.97 o 
   4   7   5        2.57        2.20      8.08 o 
   5   7   5       36.23       33.18     25.72 o 
   6   7   5      161.37      147.58     28.69 o 
  -8   8   5        2.89        9.18      9.26 o 
  -7   8   5       43.88       43.18     11.11 o 
  -6   8   5        6.84       22.71      5.63 o 
  -5   8   5      850.24      864.10     20.27 o 
  -4   8   5      255.01      251.62     11.26 o 
  -3   8   5       97.60       83.66     12.88 o 
  -2   8   5      142.76      141.91     24.93 o 
  -1   8   5       60.58       35.61     10.02 o 
   0   8   5     1196.90     1103.68     23.22 o 
   1   8   5      470.46      401.18     11.40 o 
   2   8   5        4.18        7.43      5.46 o 
   3   8   5       29.72       33.88     23.18 o 
   4   8   5      330.23      395.03     26.39 o 
   5   8   5       57.27       31.72     17.28 o 
   6   8   5        0.95       25.43     21.65 o 
  -8   9   5      280.38      237.11     35.72 o 
  -7   9   5      626.01      675.37     20.71 o 
  -6   9   5      557.39      578.07     23.17 o 
  -5   9   5      720.28      719.37     20.76 o 
  -4   9   5      518.15      557.23     20.45 o 
  -3   9   5     2243.21     2412.20     33.31 o 
  -2   9   5     2221.46     2332.33     36.71 o 
  -1   9   5     2766.37     2839.80     41.75 o 
   0   9   5     4617.56     4870.59     66.96 o 
   1   9   5     2368.83     2451.46     40.87 o 
   2   9   5     2539.03     2675.67     81.58 o 
   3   9   5     2384.48     2540.70     63.19 o 
   4   9   5      179.34      166.42     49.91 o 
   5   9   5     1140.54     1279.95     64.04 o 
  -7  10   5      134.04       87.45     20.27 o 
  -6  10   5       56.90       24.82      6.94 o 
  -5  10   5        0.35       11.78      6.09 o 
  -4  10   5      882.87      867.60     20.44 o 
  -3  10   5      823.73      832.89     35.44 o 
  -2  10   5       25.93       25.81      8.79 o 
  -1  10   5       13.46       22.47      6.62 o 
   0  10   5      325.75      292.05     16.06 o 
   1  10   5      147.99      157.81     28.10 o 
   2  10   5       70.02       73.60     15.31 o 
   3  10   5      113.96       87.56     34.73 o 
   4  10   5       61.34       33.93     18.23 o 
   5  10   5       71.28       60.55     21.29 o 
  -7  11   5       44.50       37.47     13.10 o 
  -6  11   5        1.79        8.44      7.94 o 
  -5  11   5      705.80      712.09     24.45 o 
  -4  11   5        6.04       11.73      6.67 o 
  -3  11   5       86.36      113.33     18.25 o 
  -2  11   5       33.46       45.57     11.59 o 
  -1  11   5        6.18       11.99      6.65 o 
   0  11   5      100.48      119.20     24.15 o 
   1  11   5       88.16       46.35     15.19 o 
   2  11   5       17.45       22.88      8.15 o 
   3  11   5      259.74      187.58     49.68 o 
   4  11   5       48.45       25.16     12.90 o 
  -6  12   5       68.59       51.57     16.86 o 
  -5  12   5       25.47       32.51      7.97 o 
  -4  12   5      479.05      434.40     21.66 o 
  -3  12   5        6.72       12.28      7.21 o 
  -2  12   5      903.05      835.96     23.13 o 
  -1  12   5        6.42       19.81      7.45 o 
   0  12   5      224.35      235.93     41.58 o 
   1  12   5      196.36      209.03     56.73 o 
   2  12   5      165.73      190.25     47.30 o 
   3  12   5       30.24       35.64     15.99 o 
   4  12   5      158.78      142.04     42.01 o 
  -5  13   5     1319.13     1300.19     39.22 o 
  -4  13   5      903.99      992.23     22.70 o 
  -3  13   5     1274.26     1362.59     39.34 o 
  -2  13   5     2311.03     2419.00     39.29 o 
  -1  13   5      207.57      243.55     28.93 o 
   0  13   5      884.09      897.77     31.51 o 
   1  13   5      116.19       88.52     26.49 o 
   2  13   5      143.13      103.19     31.35 o 
   3  13   5      273.94      203.24     66.66 o 
  -4  14   5        3.44       -0.39      6.57 o 
  -3  14   5       45.21       58.26     18.75 o 
  -2  14   5        0.46       17.24      7.68 o 
  -1  14   5        8.31        2.89      6.30 o 
   0  14   5        1.63        3.99     10.22 o 
   1  14   5       79.85       57.55     17.36 o 
 -10   0   6      862.89      888.24     58.25 o 
  -9   0   6     1362.03     1435.32     87.40 o 
  -8   0   6     1828.57     1772.21     53.67 o 
  -7   0   6     2099.66     2233.48    109.89 o 
  -6   0   6     5857.19     5685.47    235.44 o 
  -5   0   6     4256.00     4300.31     61.27 o 
  -4   0   6      958.80      879.83     12.71 o 
  -3   0   6     5887.24     5338.57    148.47 o 
  -2   0   6      637.10      421.20      8.02 o 
  -1   0   6        4.12       22.51      3.96 o 
   0   0   6     1786.16     1813.09     22.66 o 
   1   0   6      194.00      297.14      9.66 o 
   2   0   6       18.51       30.37      6.86 o 
   3   0   6     1127.02     1338.82     40.65 o 
   4   0   6      104.26      115.65      8.34 o 
   5   0   6      188.01      190.48     29.33 o 
   6   0   6       57.61       34.41     44.71 o 
   7   0   6      493.13      481.26    160.46 o 
 -10   1   6        0.50        8.56      8.95 o 
  -9   1   6        1.13        9.99      8.41 o 
  -8   1   6     1194.46     1280.34     28.12 o 
  -7   1   6        4.45       11.29      8.31 o 
  -6   1   6      167.63      118.00     19.89 o 
  -5   1   6       65.39       31.94      4.85 o 
  -4   1   6     2074.09     1976.79     26.21 o 
  -3   1   6       25.53       29.35      4.22 o 
  -2   1   6     1722.06     1841.31     23.04 o 
  -1   1   6    10646.83    10580.68     76.42 o 
   0   1   6     1532.58     1506.30     13.39 o 
   1   1   6     1102.87     1122.22     13.46 o 
   2   1   6      126.73      110.14     10.36 o 
   3   1   6      352.69      344.19     10.46 o 
   4   1   6      245.86      226.18      5.26 o 
   5   1   6      874.04      784.51     17.10 o 
   6   1   6      746.52      733.97     55.85 o 
   7   1   6        1.39       18.20     13.65 o 
 -10   2   6      176.49      170.08     34.52 o 
  -9   2   6       64.36       71.85     15.48 o 
  -8   2   6        1.64       15.79      9.37 o 
  -7   2   6      300.59      303.08     18.46 o 
  -6   2   6      198.74      248.55     31.52 o 
  -5   2   6     1673.62     1808.82     36.66 o 
  -4   2   6     2482.77     2718.27     36.25 o 
  -3   2   6     1128.08     1209.03     16.10 o 
  -2   2   6     2948.62     3186.93     29.07 o 
  -1   2   6     1308.47     1366.48     11.70 o 
   0   2   6     5132.52     5196.21     41.14 o 
   1   2   6     1432.30     1546.81     16.82 o 
   2   2   6      271.14      328.45     10.51 o 
   3   2   6     1429.70     1606.36     41.03 o 
   4   2   6     2213.67     2366.54     37.20 o 
   5   2   6      398.12      376.13     17.33 o 
   6   2   6       60.76       39.02     12.03 o 
   7   2   6      367.55      264.99     75.25 o 
  -9   3   6        5.12       25.92      9.98 o 
  -8   3   6      109.07      140.91     24.17 o 
  -7   3   6       17.55       23.48     11.88 o 
  -6   3   6        3.81       19.58      8.41 o 
  -5   3   6      283.83      221.38     17.04 o 
  -4   3   6     1713.20     1684.03     23.39 o 
  -3   3   6      341.49      335.73      8.17 o 
  -2   3   6      110.28       97.41      5.95 o 
  -1   3   6      185.56      105.37      5.33 o 
   0   3   6     2625.81     2258.47     28.40 o 
   1   3   6     6368.31     6211.39     74.60 o 
   2   3   6     3092.33     3052.50     42.26 o 
   3   3   6       10.27       19.40     12.01 o 
   4   3   6        2.03       24.01      9.32 o 
   5   3   6       16.84       23.50      6.31 o 
   6   3   6       15.33       32.27      6.82 o 
   7   3   6        9.40       23.42     13.17 o 
  -9   4   6      506.41      489.36     43.79 o 
  -8   4   6      167.04      119.42     23.22 o 
  -7   4   6     1220.62     1221.71     52.95 o 
  -6   4   6      232.80      212.62     33.09 o 
  -5   4   6      680.86      707.11     20.31 o 
  -4   4   6      113.32      153.94      7.72 o 
  -3   4   6      935.64      999.93     16.49 o 
  -2   4   6      482.83      453.90     10.29 o 
  -1   4   6     1695.24     1668.91     19.30 o 
   0   4   6     2607.26     2587.88     33.88 o 
   1   4   6     2169.87     2163.55     25.18 o 
   2   4   6     2409.68     2633.25     61.69 o 
   3   4   6     1014.74     1077.88     35.77 o 
   4   4   6      170.16      150.52     36.26 o 
   5   4   6     1320.98     1266.53     67.03 o 
   6   4   6       89.26       63.35     13.75 o 
   7   4   6      352.32      303.73     76.87 o 
  -9   5   6       60.45       39.24      9.41 o 
  -8   5   6       13.07       18.74     11.05 o 
  -7   5   6       13.73        9.83      6.15 o 
  -6   5   6     1770.36     1793.38     34.83 o 
  -5   5   6       84.24       96.45     10.73 o 
  -4   5   6     2180.66     2236.23     30.89 o 
  -3   5   6     2639.79     2861.45     29.88 o 
  -2   5   6      978.46      947.48     15.47 o 
  -1   5   6      297.48      239.17      8.83 o 
   0   5   6      242.65      279.86      6.92 o 
   1   5   6       11.20        2.71      4.45 o 
   2   5   6      519.04      551.02     12.41 o 
   3   5   6      129.26      111.62     25.62 o 
   4   5   6      849.75      809.70     23.98 o 
   5   5   6      755.13      740.10     24.64 o 
   6   5   6      535.69      568.42     28.88 o 
  -9   6   6      239.81      308.66     31.01 o 
  -8   6   6      438.73      419.97     26.45 o 
  -7   6   6     1213.18     1346.92     32.25 o 
  -6   6   6     1535.21     1690.38     33.88 o 
  -5   6   6     1039.81     1117.99     22.00 o 
  -4   6   6     6651.52     7216.29    143.68 o 
  -3   6   6     3223.41     3234.02     34.91 o 
  -2   6   6     5123.11     4988.14     49.33 o 
  -1   6   6      683.04      514.82     18.91 o 
   0   6   6      968.08     1024.08     17.54 o 
   1   6   6     1219.99     1340.27     33.90 o 
   2   6   6      142.05      142.24     22.57 o 
   3   6   6       39.51       58.16     11.43 o 
   4   6   6      105.94      109.15     37.19 o 
   5   6   6        7.96        8.79      8.26 o 
   6   6   6       16.17       24.19     14.57 o 
  -9   7   6        1.20        7.05     13.67 o 
  -8   7   6        5.25       18.98      7.16 o 
  -7   7   6       68.64       61.99     10.75 o 
  -6   7   6      672.98      729.55     17.75 o 
  -5   7   6       33.71       50.26      9.20 o 
  -4   7   6      369.20      404.07     16.71 o 
  -3   7   6      109.90      109.04     11.82 o 
  -2   7   6      141.22      108.56      8.77 o 
  -1   7   6      269.87      178.85     13.12 o 
   0   7   6     1356.78     1131.87     29.13 o 
   1   7   6      333.20      265.71     11.16 o 
   2   7   6     1197.15     1119.29     42.15 o 
   3   7   6       52.48       44.68     15.42 o 
   4   7   6      165.29      150.94     44.45 o 
   5   7   6      215.57      171.17     57.84 o 
   6   7   6      100.48       93.80     29.72 o 
  -8   8   6       13.43        8.10     13.87 o 
  -7   8   6        7.09        7.39      7.50 o 
  -6   8   6      329.43      315.80     14.68 o 
  -5   8   6       16.00       15.34      6.25 o 
  -4   8   6      241.68      277.22     15.40 o 
  -3   8   6      262.79      298.42     14.38 o 
  -2   8   6      258.67      309.82     12.18 o 
  -1   8   6      156.46      146.65     24.65 o 
   0   8   6      884.47      928.57     34.49 o 
   1   8   6      683.17      653.50     24.62 o 
   2   8   6      505.65      469.88     16.28 o 
   3   8   6      369.49      477.75     42.69 o 
   4   8   6     1165.23     1315.15     63.97 o 
   5   8   6      382.67      424.63     40.13 o 
  -8   9   6       86.68       34.55     13.61 o 
  -7   9   6       23.44       39.92     10.12 o 
  -6   9   6       26.77       34.69      8.98 o 
  -5   9   6        5.77        1.75      6.59 o 
  -4   9   6     1710.53     1705.19     33.16 o 
  -3   9   6      438.19      461.66     11.80 o 
  -2   9   6      273.76      257.00     11.32 o 
  -1   9   6      170.87      181.60     13.99 o 
   0   9   6       64.45       70.74     13.77 o 
   1   9   6     2392.47     2481.67     43.48 o 
   2   9   6       61.25       63.84      9.74 o 
   3   9   6      232.61      164.36     46.22 o 
   4   9   6       28.65       33.02     21.08 o 
   5   9   6      615.84      654.21     42.99 o 
  -7  10   6      547.06      611.14     41.11 o 
  -6  10   6       44.76       63.80     13.35 o 
  -5  10   6      554.69      571.02     19.31 o 
  -4  10   6       15.83       19.93      6.48 o 
  -3  10   6      405.79      397.85     12.49 o 
  -2  10   6       71.24       39.87     10.05 o 
  -1  10   6      323.91      340.03     25.19 o 
   0  10   6      156.77      126.58     17.93 o 
   1  10   6     1290.62     1499.46     35.86 o 
   2  10   6      195.42      289.25     36.36 o 
   3  10   6      932.47     1047.56     36.04 o 
   4  10   6       83.66       83.91     20.30 o 
  -7  11   6       71.34       52.95     15.83 o 
  -6  11   6        8.45       10.35      5.63 o 
  -5  11   6      108.33       68.69     17.21 o 
  -4  11   6      202.01      215.15     15.62 o 
  -3  11   6      160.39      143.96     26.42 o 
  -2  11   6      393.77      333.89     12.74 o 
  -1  11   6      215.12      222.24     11.99 o 
   0  11   6       87.53      104.18     19.99 o 
   1  11   6      636.96      622.65     18.50 o 
   2  11   6       34.78       24.29     21.38 o 
   3  11   6      156.78      109.71     34.70 o 
   4  11   6       99.21       36.93     15.21 o 
  -6  12   6      460.89      481.72     43.14 o 
  -5  12   6      961.67      898.06     19.54 o 
  -4  12   6      443.77      464.76     27.23 o 
  -3  12   6       63.48       88.62     17.36 o 
  -2  12   6      123.69      105.86     21.27 o 
  -1  12   6     1460.59     1596.24     43.06 o 
   0  12   6      913.06      999.94     32.82 o 
   1  12   6        6.84       22.84      7.76 o 
   2  12   6       74.57       80.69     14.33 o 
   3  12   6      197.02      147.14     40.84 o 
  -5  13   6      290.38      265.21     22.55 o 
  -4  13   6       97.66      102.92     26.57 o 
  -3  13   6      483.52      496.46     24.00 o 
  -2  13   6      206.00      152.13     18.56 o 
  -1  13   6      782.92      778.01     29.98 o 
   0  13   6      457.20      416.79     28.97 o 
   1  13   6      281.08      274.81     15.37 o 
   2  13   6       70.92       77.04     19.91 o 
  -3  14   6       32.33       34.35      9.14 o 
  -2  14   6      568.85      508.65     21.22 o 
  -1  14   6       96.25       97.91     19.46 o 
   0  14   6       66.99       59.42     12.41 o 
 -10   1   7       73.51       40.81     13.68 o 
  -9   1   7      870.16      827.07     31.33 o 
  -8   1   7        2.71       13.85     12.17 o 
  -7   1   7     1181.70     1200.86     29.80 o 
  -6   1   7     1681.79     1626.63     36.74 o 
  -5   1   7     7603.18     7956.10     40.20 o 
  -4   1   7     3494.36     3340.92     43.31 o 
  -3   1   7     4314.31     4013.90     58.98 o 
  -2   1   7     4626.10     4621.49     45.61 o 
  -1   1   7    10147.83     9998.16     88.79 o 
   0   1   7      452.88      430.04      8.00 o 
   1   1   7     3113.68     3252.94     28.77 o 
   2   1   7     3068.78     3096.75     58.36 o 
   3   1   7     1953.19     2007.90     31.24 o 
   4   1   7     2085.68     2127.74     51.15 o 
   5   1   7     1336.17     1400.00     30.18 o 
   6   1   7      456.35      452.14     36.99 o 
 -10   2   7       13.65       24.93     11.67 o 
  -9   2   7       48.91       37.54     10.02 o 
  -8   2   7      504.99      452.63     28.89 o 
  -7   2   7      987.44      943.95     27.81 o 
  -6   2   7     1058.92     1021.08     24.13 o 
  -5   2   7     2020.35     1869.74     41.23 o 
  -4   2   7      754.87      683.52     15.96 o 
  -3   2   7      228.21      152.24      6.22 o 
  -2   2   7     1934.19     1766.50     23.97 o 
  -1   2   7      387.30      367.99      7.83 o 
   0   2   7       75.29       73.09      7.30 o 
   1   2   7      293.61      326.89      6.48 o 
   2   2   7      614.26      602.99      9.68 o 
   3   2   7       80.76       95.36      9.90 o 
   4   2   7      168.68      195.64     11.48 o 
   5   2   7      110.02       62.61     13.69 o 
   6   2   7       30.91       28.06     10.88 o 
 -10   3   7      397.26      393.07     34.56 o 
  -9   3   7     1187.89     1177.81     38.23 o 
  -8   3   7      876.56      902.27     48.59 o 
  -7   3   7      119.12      108.68     21.70 o 
  -6   3   7      576.60      607.07     17.22 o 
  -5   3   7       22.17        8.94      7.79 o 
  -4   3   7      195.43      201.99      9.10 o 
  -3   3   7       58.66       65.44      4.94 o 
  -2   3   7     2400.48     2520.68     28.00 o 
  -1   3   7        7.00        3.03      2.33 o 
   0   3   7      704.90      758.83     15.03 o 
   1   3   7        6.27       14.95      3.76 o 
   2   3   7      386.82      431.00     10.29 o 
   3   3   7      177.44      176.98     34.40 o 
   4   3   7        7.33        5.83      8.54 o 
   5   3   7      340.40      283.77     24.80 o 
   6   3   7       47.16       45.55     15.51 o 
  -9   4   7       94.46       70.12     18.84 o 
  -8   4   7        0.19       17.42      5.78 o 
  -7   4   7       51.52       51.55     11.97 o 
  -6   4   7      609.38      620.16     23.96 o 
  -5   4   7      392.83      463.32     10.09 o 
  -4   4   7       14.33       15.73      3.54 o 
  -3   4   7      568.52      533.14      8.83 o 
  -2   4   7       73.97      131.51      6.63 o 
  -1   4   7     2715.67     2873.35     32.35 o 
   0   4   7      293.04      317.05      7.69 o 
   1   4   7      512.01      538.29     13.13 o 
   2   4   7       13.34        7.09      5.94 o 
   3   4   7       15.67       15.53      9.28 o 
   4   4   7      115.48      111.89     20.72 o 
   5   4   7       31.39       31.51     13.47 o 
   6   4   7       39.51       34.05     11.10 o 
  -9   5   7      201.93      321.13     45.84 o 
  -8   5   7      422.05      519.78     31.34 o 
  -7   5   7      897.20      955.97     22.92 o 
  -6   5   7     1579.17     1621.80     36.65 o 
  -5   5   7      835.29      777.08     28.54 o 
  -4   5   7      652.31      614.41     13.22 o 
  -3   5   7     2147.50     2063.72     24.61 o 
  -2   5   7     3716.33     3580.71     44.04 o 
  -1   5   7     2832.50     2746.97     37.01 o 
   0   5   7     4332.50     4242.15     46.08 o 
   1   5   7     6561.16     6354.72    164.78 o 
   2   5   7     2184.66     2189.11     44.51 o 
   3   5   7     1681.33     1811.11     56.88 o 
   4   5   7     1116.10     1143.11     31.36 o 
   5   5   7     2155.96     2116.68     55.52 o 
   6   5   7      865.81      963.64     38.07 o 
  -9   6   7       53.20       42.78     12.40 o 
  -8   6   7       18.72       20.81     14.12 o 
  -7   6   7       77.93       58.74     14.68 o 
  -6   6   7       58.01       66.54     11.38 o 
  -5   6   7      754.54      715.99     17.37 o 
  -4   6   7       49.48       40.09      6.96 o 
  -3   6   7      630.24      663.98      9.24 o 
  -2   6   7     1047.37     1264.74     28.39 o 
  -1   6   7      356.60      434.36     12.38 o 
   0   6   7      393.69      444.27     16.51 o 
   1   6   7      331.41      350.88     10.13 o 
   2   6   7      271.96      264.88     18.44 o 
   3   6   7      662.56      658.85     20.95 o 
   4   6   7       20.21       19.72      7.42 o 
   5   6   7       37.87       46.26     12.72 o 
   6   6   7       23.84       34.60     13.43 o 
  -9   7   7      128.42       98.36     18.38 o 
  -8   7   7      615.04      551.35     22.35 o 
  -7   7   7      620.02      636.26     33.96 o 
  -6   7   7       74.67       92.55     15.67 o 
  -5   7   7     1110.01     1167.08     25.12 o 
  -4   7   7     1289.53     1330.27     24.60 o 
  -3   7   7      871.23      870.94     21.87 o 
  -2   7   7      704.67      717.62     15.28 o 
  -1   7   7       13.12       17.97      5.15 o 
   0   7   7       33.94       13.62      7.55 o 
   1   7   7      266.13      230.94     12.32 o 
   2   7   7      155.93      136.66     26.52 o 
   3   7   7       12.21       17.04     10.49 o 
   4   7   7       40.92       33.47     12.27 o 
   5   7   7      221.99      197.58     53.84 o 
  -8   8   7      214.27      248.36     37.76 o 
  -7   8   7        0.01       17.15      5.17 o 
  -6   8   7      523.88      599.27     24.96 o 
  -5   8   7       10.38        8.13      4.99 o 
  -4   8   7       17.98       15.07      4.48 o 
  -3   8   7        2.61        9.55      5.57 o 
  -2   8   7      313.12      318.90      9.37 o 
  -1   8   7      122.27      130.83     19.03 o 
   0   8   7      442.01      444.50     12.53 o 
   1   8   7        0.16        5.62      3.59 o 
   2   8   7       85.72       84.83     18.75 o 
   3   8   7      190.20      174.41     37.01 o 
   4   8   7      144.06      114.10     26.86 o 
   5   8   7       41.86       26.26     10.34 o 
  -8   9   7       71.19       43.08     11.83 o 
  -7   9   7      101.46       76.05     18.54 o 
  -6   9   7        5.36        5.37      6.63 o 
  -5   9   7      100.10       76.29     13.24 o 
  -4   9   7       30.18       46.43      8.64 o 
  -3   9   7       69.08       45.02      7.28 o 
  -2   9   7       34.79       46.01     10.33 o 
  -1   9   7       18.48        6.46      6.11 o 
   0   9   7       61.84       46.82      8.73 o 
   1   9   7        5.72        1.64      3.09 o 
   2   9   7      290.38      326.66     20.45 o 
   3   9   7       55.97       62.26     18.50 o 
   4   9   7       35.80       28.17      9.40 o 
  -7  10   7       55.16       52.83     13.76 o 
  -6  10   7      388.63      323.61     22.87 o 
  -5  10   7        0.59        6.34      5.34 o 
  -4  10   7       78.73       77.38     14.87 o 
  -3  10   7      223.09      205.72     12.78 o 
  -2  10   7      670.03      638.28     26.59 o 
  -1  10   7      141.08      141.38     12.30 o 
   0  10   7      106.11       87.14     12.08 o 
   1  10   7       76.13       98.46     19.64 o 
   2  10   7        3.75        5.79      9.98 o 
   3  10   7        6.29       21.62      9.53 o 
   4  10   7      110.48       74.17     22.11 o 
  -7  11   7       12.57        3.33      6.71 o 
  -6  11   7      313.23      345.70     28.81 o 
  -5  11   7      822.02      832.62     27.91 o 
  -4  11   7      403.08      390.04     27.72 o 
  -3  11   7     1352.38     1544.16     40.94 o 
  -2  11   7     1345.64     1448.61     29.57 o 
  -1  11   7     2402.15     2437.79     41.03 o 
   0  11   7     3094.92     3194.87    115.35 o 
   1  11   7      811.67      840.66     40.52 o 
   2  11   7      811.44      846.69     31.03 o 
   3  11   7      701.74      775.46     35.55 o 
  -6  12   7      179.75      162.68     27.46 o 
  -5  12   7      457.51      426.27     40.31 o 
  -4  12   7       30.66       14.75      7.56 o 
  -3  12   7        0.83       15.45      7.52 o 
  -2  12   7       60.01       33.86      7.24 o 
  -1  12   7        0.73       12.04      6.49 o 
   0  12   7        0.73        9.46      6.93 o 
   1  12   7      472.63      449.86     58.69 o 
   2  12   7        4.34       14.64      7.45 o 
  -5  13   7       43.07       23.59      8.18 o 
  -4  13   7        1.37       17.14      6.98 o 
  -3  13   7       83.33       54.58     15.83 o 
  -2  13   7       84.44       65.37     17.31 o 
  -1  13   7        2.35        7.10      6.37 o 
   0  13   7       24.84       22.85      8.82 o 
   1  13   7      259.46      220.40     33.37 o 
  -2  14   7       44.24       41.68     12.44 o 
  -1  14   7        8.06       10.74      6.85 o 
 -10   0   8        2.61       17.11     18.72 o 
  -9   0   8      519.72      585.61     45.15 o 
  -8   0   8      332.28      415.72     27.17 o 
  -7   0   8      170.45      198.72     43.72 o 
  -6   0   8      180.05      205.77     37.71 o 
  -5   0   8      181.52      223.02      7.93 o 
  -4   0   8     1511.72     1565.13     26.21 o 
  -3   0   8     1152.35     1408.42     32.79 o 
  -2   0   8      187.40      176.65      7.06 o 
  -1   0   8     2679.61     2776.44     53.59 o 
   0   0   8       66.31      107.18      6.36 o 
   1   0   8       34.56       50.83      8.75 o 
   2   0   8      279.13      298.68     11.43 o 
   3   0   8       16.79       12.78      5.61 o 
   4   0   8      287.47      298.08     25.41 o 
   5   0   8       57.51       30.77     34.34 o 
   6   0   8     2002.16     1840.78     61.41 o 
 -10   1   8        6.12       11.15      6.70 o 
  -9   1   8      170.27      142.05     22.90 o 
  -8   1   8      402.31      389.62     21.07 o 
  -7   1   8       83.92       98.33     11.90 o 
  -6   1   8      191.53      182.21     19.17 o 
  -5   1   8       31.75       41.09      5.43 o 
  -4   1   8        4.83        5.32      2.67 o 
  -3   1   8       53.32       99.26      8.45 o 
  -2   1   8     3308.33     3686.35     52.93 o 
  -1   1   8        2.08        6.30      1.68 o 
   0   1   8      197.71      197.44      5.40 o 
   1   1   8      507.49      563.44     14.72 o 
   2   1   8     3802.35     4128.69     58.20 o 
   3   1   8     1130.97     1125.11     26.58 o 
   4   1   8      488.93      505.29     41.67 o 
   5   1   8       98.31      137.91     27.84 o 
   6   1   8      114.29      109.05     28.23 o 
 -10   2   8      796.44      761.27     36.01 o 
  -9   2   8      856.65      861.73     58.03 o 
  -8   2   8     1962.94     1908.17     39.95 o 
  -7   2   8     3799.54     3736.89     61.39 o 
  -6   2   8     4592.13     4584.91     65.15 o 
  -5   2   8     3765.84     3696.49     68.30 o 
  -4   2   8     4811.67     4861.86     49.16 o 
  -3   2   8      269.15      220.36     17.25 o 
  -2   2   8     5951.26     5704.31     78.57 o 
  -1   2   8     9871.55     9200.02    112.40 o 
   0   2   8     2207.35     2002.16     19.23 o 
   1   2   8     3619.41     3527.34     66.25 o 
   2   2   8     1884.85     1871.30     29.62 o 
   3   2   8     2975.78     2914.58     48.48 o 
   4   2   8     1786.45     1940.60     44.86 o 
   5   2   8       92.90       67.44     21.53 o 
   6   2   8      582.25      540.88     37.49 o 
 -10   3   8       48.87       51.04     10.58 o 
  -9   3   8       74.13       78.25     17.97 o 
  -8   3   8        2.15       19.03      8.19 o 
  -7   3   8       81.37      116.11     21.17 o 
  -6   3   8      154.11      214.52     27.26 o 
  -5   3   8       46.11       49.46      8.57 o 
  -4   3   8      465.87      497.68      8.49 o 
  -3   3   8      332.20      328.58      9.50 o 
  -2   3   8       62.25       80.13      3.57 o 
  -1   3   8     4768.44     4811.66     40.17 o 
   0   3   8       10.07       20.17      3.66 o 
   1   3   8      269.01      275.99      9.31 o 
   2   3   8      964.27     1046.22     25.26 o 
   3   3   8        6.81        9.52      6.40 o 
   4   3   8        3.60       -2.48     11.63 o 
   5   3   8        2.62       13.24      8.68 o 
   6   3   8      101.44       42.07     12.61 o 
  -9   4   8      124.81      103.28     23.33 o 
  -8   4   8      632.34      609.15     44.39 o 
  -7   4   8      178.61      178.08     31.00 o 
  -6   4   8      263.71      259.17     28.11 o 
  -5   4   8      353.88      325.12     13.45 o 
  -4   4   8     2692.92     2735.45     52.40 o 
  -3   4   8     2056.11     2112.02     21.43 o 
  -2   4   8      474.82      431.07      7.86 o 
  -1   4   8     2505.67     2569.90     25.38 o 
   0   4   8      569.98      534.25      8.26 o 
   1   4   8     3069.51     3294.74     61.03 o 
   2   4   8     1086.19     1155.32     21.65 o 
   3   4   8      909.88      922.66     31.84 o 
   4   4   8      241.68      276.89     40.83 o 
   5   4   8      442.60      491.68     24.92 o 
   6   4   8      116.41       98.64     32.24 o 
  -9   5   8       17.91       45.41     21.09 o 
  -8   5   8      150.09      142.42     24.13 o 
  -7   5   8      500.73      499.71     19.52 o 
  -6   5   8      629.63      614.81     30.54 o 
  -5   5   8      181.08      168.95     11.27 o 
  -4   5   8      320.87      315.79     13.78 o 
  -3   5   8      343.77      367.28      7.61 o 
  -2   5   8      746.60      758.77     14.09 o 
  -1   5   8      595.47      533.16      8.89 o 
   0   5   8      274.76      249.20     12.11 o 
   1   5   8       28.36       54.41      6.28 o 
   2   5   8       80.05       66.45     14.01 o 
   3   5   8        3.01       18.48      9.09 o 
   4   5   8      100.79       72.34     19.35 o 
   5   5   8        2.59       30.09     10.18 o 
  -9   6   8       95.86      104.00     25.91 o 
  -8   6   8      383.91      316.68     25.57 o 
  -7   6   8       25.12       31.13      9.21 o 
  -6   6   8        1.34       17.91      8.65 o 
  -5   6   8       40.39       22.82      9.92 o 
  -4   6   8      112.38      111.45     12.51 o 
  -3   6   8       43.69       34.74      6.07 o 
  -2   6   8      247.86      260.63     11.60 o 
  -1   6   8      218.41      228.83      9.86 o 
   0   6   8      107.31      118.28     14.20 o 
   1   6   8      396.66      387.80     10.23 o 
   2   6   8        2.69       11.49      8.23 o 
   3   6   8       61.76       53.21     16.49 o 
   4   6   8       86.71       81.94     21.38 o 
   5   6   8      263.46      134.44     29.76 o 
  -9   7   8      121.28      128.98     23.64 o 
  -8   7   8       42.70       34.83      9.12 o 
  -7   7   8      237.32      191.13     34.26 o 
  -6   7   8        2.03       10.33      5.12 o 
  -5   7   8      143.10      141.75     10.63 o 
  -4   7   8        5.13       11.00      3.29 o 
  -3   7   8      894.72     1033.55     22.31 o 
  -2   7   8     1000.86      955.15     17.47 o 
  -1   7   8      649.60      606.46     11.61 o 
   0   7   8      375.25      379.57     19.71 o 
   1   7   8        8.01        7.27      5.21 o 
   2   7   8       68.50       78.30     19.01 o 
   3   7   8       75.73       43.30     12.39 o 
   4   7   8        8.89       14.90     11.94 o 
   5   7   8       14.04        2.59     18.59 o 
  -8   8   8      752.76      729.35     43.80 o 
  -7   8   8      643.86      617.59     32.87 o 
  -6   8   8     2154.73     2117.64     58.56 o 
  -5   8   8     1108.24     1120.90     25.97 o 
  -4   8   8     2348.43     2370.92     39.64 o 
  -3   8   8     5384.86     5394.80     45.21 o 
  -2   8   8     3719.73     3576.49     51.94 o 
  -1   8   8     2213.77     2282.00     40.18 o 
   0   8   8     2746.47     2778.24     45.90 o 
   1   8   8        2.89        6.70      4.98 o 
   2   8   8     1137.02     1080.23     36.17 o 
   3   8   8      529.30      448.72     29.40 o 
   4   8   8      116.21       82.59     23.35 o 
  -8   9   8        5.43       11.79      8.13 o 
  -7   9   8      213.25      200.52     12.23 o 
  -6   9   8      266.14      196.68     11.52 o 
  -5   9   8       26.33       25.66      8.11 o 
  -4   9   8      107.20       86.38     15.98 o 
  -3   9   8      215.77      254.01     11.29 o 
  -2   9   8     1253.21     1361.89     38.72 o 
  -1   9   8      273.62      304.22     23.41 o 
   0   9   8      100.03      112.53     18.25 o 
   1   9   8        1.83       -2.89      8.44 o 
   2   9   8      720.00      635.46     29.59 o 
   3   9   8      382.00      334.59     49.96 o 
   4   9   8        7.40       -3.88     11.39 o 
  -7  10   8      160.87      171.42     20.51 o 
  -6  10   8      276.27      271.91     12.44 o 
  -5  10   8       91.32       83.25     18.93 o 
  -4  10   8      365.23      312.83     15.93 o 
  -3  10   8       19.57       25.05      6.91 o 
  -2  10   8       89.60       66.99     11.91 o 
  -1  10   8       28.17       32.79      6.92 o 
   0  10   8      215.51      212.29     27.56 o 
   1  10   8      277.50      233.51     28.66 o 
   2  10   8      107.06       98.06     20.72 o 
   3  10   8       14.71       12.72      7.77 o 
  -6  11   8        0.99        6.17      6.57 o 
  -5  11   8        1.36       12.59      5.21 o 
  -4  11   8      167.60      126.68     24.13 o 
  -3  11   8      141.15      134.17     19.58 o 
  -2  11   8       16.21       13.99      6.07 o 
  -1  11   8      220.97      175.84     23.96 o 
   0  11   8        1.61        5.88      4.90 o 
   1  11   8       16.96       13.08      9.54 o 
   2  11   8       14.43       18.73     10.46 o 
   3  11   8       92.53       62.77     22.93 o 
  -5  12   8      541.52      514.22     22.53 o 
  -4  12   8        1.76       -0.03      5.88 o 
  -3  12   8        4.54        1.16      5.13 o 
  -2  12   8      192.56      196.97     19.23 o 
  -1  12   8       66.66       53.98     11.40 o 
   0  12   8       81.06       57.90     17.80 o 
   1  12   8      195.29      165.12     36.77 o 
   2  12   8      124.22       74.87     27.74 o 
  -4  13   8        4.93       10.19      7.12 o 
  -3  13   8        7.66        6.61      5.22 o 
  -2  13   8       79.31       70.13     12.57 o 
  -1  13   8       88.12       59.86     16.97 o 
   0  13   8       34.04       34.31     11.46 o 
 -10   1   9      367.36      399.45     55.58 o 
  -9   1   9      373.00      384.43     18.91 o 
  -8   1   9      180.22      155.64     25.93 o 
  -7   1   9     1072.08     1036.18     49.56 o 
  -6   1   9      590.96      629.03      9.68 o 
  -5   1   9     1659.52     1789.89     34.30 o 
  -4   1   9      271.79      240.19      9.54 o 
  -3   1   9      634.02      517.32     12.16 o 
  -2   1   9     3757.22     3606.53     39.82 o 
  -1   1   9       76.29       50.44      3.67 o 
   0   1   9     2097.61     2022.09     31.41 o 
   1   1   9      401.86      322.12     15.49 o 
   2   1   9       23.84       16.45      4.15 o 
   3   1   9      363.54      356.36     31.01 o 
   4   1   9      350.80      380.52     35.08 o 
   5   1   9      107.41       83.89     32.66 o 
 -10   2   9      212.89      157.88     34.25 o 
  -9   2   9     1304.55     1241.61     37.10 o 
  -8   2   9     1486.38     1557.89     46.88 o 
  -7   2   9      986.20     1037.07     38.40 o 
  -6   2   9      600.84      598.80     15.24 o 
  -5   2   9     1141.10     1128.19     18.53 o 
  -4   2   9      784.77      782.48     12.07 o 
  -3   2   9       13.52       13.33      5.08 o 
  -2   2   9      734.76      882.76     22.09 o 
  -1   2   9      201.62      249.70      7.40 o 
   0   2   9     1137.17     1181.17     22.50 o 
   1   2   9      758.40      793.93     18.06 o 
   2   2   9      182.33      177.28      9.89 o 
   3   2   9      815.19      811.16     21.78 o 
   4   2   9      460.26      454.27     27.95 o 
   5   2   9        0.09       18.93     14.12 o 
  -9   3   9       30.12       32.48     10.83 o 
  -8   3   9        1.80        4.81      6.99 o 
  -7   3   9      172.70      163.33     21.06 o 
  -6   3   9      367.98      338.29     20.64 o 
  -5   3   9       69.99       59.50     11.56 o 
  -4   3   9      678.42      739.06     30.02 o 
  -3   3   9      728.10      829.01     23.28 o 
  -2   3   9     1890.18     1996.15     25.30 o 
  -1   3   9      465.63      494.00      7.77 o 
   0   3   9     2108.69     2285.08     39.81 o 
   1   3   9     2039.95     2208.23     50.35 o 
   2   3   9     1487.53     1559.70     58.58 o 
   3   3   9     1975.47     2018.24     49.64 o 
   4   3   9      232.96      193.99     32.17 o 
   5   3   9      548.33      584.15     38.23 o 
  -9   4   9      162.80      175.97     35.20 o 
  -8   4   9     1661.72     1679.32     56.45 o 
  -7   4   9       33.17       28.57      9.60 o 
  -6   4   9      859.33      931.80     17.57 o 
  -5   4   9      260.34      289.33      9.78 o 
  -4   4   9      830.20      831.83     14.87 o 
  -3   4   9     1076.00     1032.57     33.60 o 
  -2   4   9       33.26       24.52      3.94 o 
  -1   4   9        7.14       21.96      3.58 o 
   0   4   9        0.23        6.14      3.58 o 
   1   4   9       95.43       90.82     10.67 o 
   2   4   9      119.07       97.01     15.44 o 
   3   4   9       63.94       67.99     13.84 o 
   4   4   9      141.57      134.65     31.72 o 
   5   4   9        6.29       15.91      8.83 o 
  -9   5   9      509.50      448.99     16.16 o 
  -8   5   9      537.69      502.82     28.73 o 
  -7   5   9     1741.84     1723.44     33.27 o 
  -6   5   9      710.42      730.55     20.16 o 
  -5   5   9      255.41      272.91      9.18 o 
  -4   5   9     1462.54     1484.41     24.53 o 
  -3   5   9     1591.84     1697.08     39.59 o 
  -2   5   9        8.55        7.82      3.61 o 
  -1   5   9      197.40      240.82      8.52 o 
   0   5   9      152.27      172.92     14.63 o 
   1   5   9      728.54      739.36     15.99 o 
   2   5   9        1.39        8.38      8.75 o 
   3   5   9      156.71      130.03     27.17 o 
   4   5   9       80.35       64.04     25.90 o 
   5   5   9      395.79      315.26     41.33 o 
  -9   6   9      227.61      154.97     36.17 o 
  -8   6   9      212.60      124.62     24.00 o 
  -7   6   9      592.01      649.80     27.41 o 
  -6   6   9       12.04       21.56      7.24 o 
  -5   6   9      932.14     1075.74     24.47 o 
  -4   6   9     3957.48     4268.93     50.79 o 
  -3   6   9     1196.43     1251.69     21.62 o 
  -2   6   9      734.13      687.54     13.96 o 
  -1   6   9      509.19      509.32     11.45 o 
   0   6   9      115.58      110.55     17.17 o 
   1   6   9       17.83       37.17      7.94 o 
   2   6   9      146.11      142.60     28.76 o 
   3   6   9        5.03        9.59      7.49 o 
   4   6   9      105.14       79.55     21.93 o 
   5   6   9        0.52       14.84      8.24 o 
  -8   7   9      634.83      630.52     29.54 o 
  -7   7   9      238.68      199.71     38.87 o 
  -6   7   9     1239.92     1253.70     27.20 o 
  -5   7   9      497.81      527.17     22.98 o 
  -4   7   9     2114.10     2087.11     30.50 o 
  -3   7   9      453.29      455.92     10.45 o 
  -2   7   9      727.11      746.57     12.86 o 
  -1   7   9       93.67       82.88     14.57 o 
   0   7   9      156.78      205.21     18.76 o 
   1   7   9      363.12      401.90     20.96 o 
   2   7   9       59.93       53.81     17.20 o 
   3   7   9        7.39       13.32     11.54 o 
   4   7   9      371.61      325.58     23.92 o 
  -8   8   9        0.90       15.70      7.72 o 
  -7   8   9      197.19      178.37     34.20 o 
  -6   8   9       67.30       62.85     10.46 o 
  -5   8   9       82.03       70.12     10.51 o 
  -4   8   9      413.53      488.34     22.50 o 
  -3   8   9       74.31       75.55     13.43 o 
  -2   8   9     1268.70     1268.00     25.34 o 
  -1   8   9      329.54      299.30     10.81 o 
   0   8   9     1070.82      996.56     23.94 o 
   1   8   9       39.59       52.51     12.83 o 
   2   8   9      479.28      484.91     23.68 o 
   3   8   9       14.33       10.78      5.63 o 
   4   8   9       81.28       55.83     16.81 o 
  -8   9   9       26.57       24.25      7.77 o 
  -7   9   9      109.57      108.51     14.66 o 
  -6   9   9       26.28       17.83      5.41 o 
  -5   9   9        1.88        9.45      4.68 o 
  -4   9   9       13.27       25.53      6.46 o 
  -3   9   9      485.39      543.23     14.36 o 
  -2   9   9      492.57      504.96     24.67 o 
  -1   9   9      985.20      961.08     34.69 o 
   0   9   9      360.13      351.00     14.26 o 
   1   9   9      980.09      929.04     32.54 o 
   2   9   9      658.30      625.50     24.61 o 
   3   9   9      177.37      128.63     34.39 o 
  -7  10   9        3.84        9.35      7.75 o 
  -6  10   9        6.65       12.71      5.80 o 
  -5  10   9      255.46      296.44     15.80 o 
  -4  10   9      583.34      604.27     18.47 o 
  -3  10   9      247.67      260.47     16.53 o 
  -2  10   9      543.03      545.05     21.16 o 
  -1  10   9      863.75      935.52     22.01 o 
   0  10   9       39.12       45.72     11.38 o 
   1  10   9      378.20      357.98     33.48 o 
   2  10   9        7.55       15.56      8.32 o 
   3  10   9       23.67       14.90     11.27 o 
  -6  11   9      243.60      263.90     26.72 o 
  -5  11   9      623.50      548.14     26.39 o 
  -4  11   9      368.06      296.18     14.43 o 
  -3  11   9      254.74      217.03     25.15 o 
  -2  11   9      184.73      125.55     17.60 o 
  -1  11   9      909.23      887.00     30.92 o 
   0  11   9      294.94      290.90     28.41 o 
   1  11   9      104.17       90.38     16.01 o 
   2  11   9      100.84       97.29     25.36 o 
  -5  12   9      214.64      173.16     45.24 o 
  -4  12   9      215.70      194.66     12.71 o 
  -3  12   9      662.85      546.08     46.87 o 
  -2  12   9       16.60       16.94      6.81 o 
  -1  12   9      283.12      277.46     28.60 o 
   0  12   9      112.99      107.97     24.63 o 
   1  12   9       77.40       88.00     26.44 o 
  -3  13   9       32.00       36.61      9.89 o 
  -2  13   9       67.90       44.79     11.85 o 
  -1  13   9      264.75      271.55     36.67 o 
 -10   0  10       82.14       66.72     22.48 o 
  -9   0  10     2329.98     2363.31    109.49 o 
  -8   0  10       82.97      114.90     28.46 o 
  -7   0  10     2709.59     2744.82     72.28 o 
  -6   0  10     1511.76     1473.08     43.31 o 
  -4   0  10      459.60      501.62     49.09 o 
  -3   0  10      207.92      220.80     83.77 o 
  -2   0  10      347.01      329.25     16.10 o 
  -1   0  10      513.92      522.22     14.99 o 
   0   0  10     1552.27     1577.54     32.67 o 
   1   0  10      754.52      675.14     36.37 o 
   2   0  10     2219.91     2288.50    108.48 o 
   3   0  10     1107.52     1211.22     47.30 o 
   4   0  10      716.77      630.47     42.56 o 
   5   0  10     1778.55     1685.37    113.53 o 
 -10   1  10      106.93       62.70     17.40 o 
  -9   1  10       19.90       14.22      6.61 o 
  -8   1  10       65.69       57.76     12.01 o 
  -7   1  10      496.38      539.80     35.83 o 
  -6   1  10      276.44      300.83      9.85 o 
  -5   1  10      385.52      409.41      8.65 o 
  -4   1  10      114.06       97.81      6.87 o 
  -3   1  10       13.37       30.89      5.60 o 
  -2   1  10       34.01       16.73      3.98 o 
  -1   1  10      624.58      644.94     15.72 o 
   0   1  10      410.57      437.92     12.97 o 
   1   1  10      531.80      552.38     10.92 o 
   2   1  10       16.75       25.21      8.29 o 
   3   1  10      590.13      609.49     45.57 o 
   4   1  10      381.44      373.43     33.60 o 
   5   1  10       57.16       36.59     26.14 o 
  -9   2  10        7.92       22.08      7.00 o 
  -8   2  10       49.39       48.63     12.37 o 
  -7   2  10      209.64      228.35     24.87 o 
  -6   2  10       53.89       30.75      7.09 o 
  -5   2  10      281.28      241.16      7.62 o 
  -4   2  10       37.89       35.32      6.76 o 
  -3   2  10       90.14      117.16      6.06 o 
  -2   2  10     6466.30     7242.07    166.17 o 
  -1   2  10       88.59      101.69      8.11 o 
   0   2  10        9.13       12.88      3.28 o 
   1   2  10       16.34       17.36      7.68 o 
   2   2  10      304.70      331.87     23.23 o 
   3   2  10       78.94       69.24     17.88 o 
   4   2  10       51.72       28.91     13.98 o 
   5   2  10       28.07       29.87     15.95 o 
  -9   3  10       31.85       28.24      8.39 o 
  -8   3  10        2.86        6.67      7.05 o 
  -7   3  10       43.49       25.48      9.20 o 
  -6   3  10        1.96        9.00      4.01 o 
  -5   3  10      156.32      147.17      5.23 o 
  -4   3  10      185.82      185.04     13.29 o 
  -3   3  10       28.88       21.14      5.83 o 
  -2   3  10        9.74       17.08      4.86 o 
  -1   3  10      107.68      141.71      5.92 o 
   0   3  10        4.07       10.18      2.74 o 
   1   3  10      314.91      344.98     20.88 o 
   2   3  10       19.92       29.77      9.24 o 
   3   3  10      133.08      139.71     25.81 o 
   4   3  10      158.84      114.70     28.46 o 
   5   3  10       77.23       41.95     20.39 o 
  -9   4  10      211.99      133.65     31.42 o 
  -8   4  10       82.65       76.07     12.26 o 
  -7   4  10        5.59       15.78      5.68 o 
  -6   4  10       37.75       30.44      7.60 o 
  -5   4  10      203.82      196.38      9.63 o 
  -4   4  10      144.82      135.40     18.06 o 
  -3   4  10      311.30      350.22     16.26 o 
  -2   4  10      300.75      340.32      7.14 o 
  -1   4  10       31.02       24.23      4.74 o 
   0   4  10      523.64      487.82      9.04 o 
   1   4  10      360.70      339.76     21.29 o 
   2   4  10      233.16      167.04     47.22 o 
   3   4  10      112.07      102.77     16.93 o 
   4   4  10      126.27      104.02     23.61 o 
  -9   5  10      149.34      127.33     37.92 o 
  -8   5  10       12.63       18.09      7.93 o 
  -7   5  10        1.79        9.31      6.67 o 
  -6   5  10      713.79      804.44     19.85 o 
  -5   5  10       91.26      101.43     12.67 o 
  -4   5  10       74.42       72.21      8.08 o 
  -3   5  10      633.64      653.66     13.07 o 
  -2   5  10       44.63       43.41      5.33 o 
  -1   5  10       92.69       93.82     12.60 o 
   0   5  10        3.21       10.27      6.83 o 
   1   5  10       29.83       46.76      9.57 o 
   2   5  10      205.45      188.15     38.97 o 
   3   5  10        6.98       14.83     10.40 o 
   4   5  10        0.12       14.85      9.51 o 
  -9   6  10      427.57      460.63     23.94 o 
  -8   6  10      627.93      716.13     36.98 o 
  -7   6  10      610.96      635.87     23.57 o 
  -6   6  10       57.28       96.12     14.92 o 
  -5   6  10     2767.45     3000.74     49.57 o 
  -4   6  10     1882.26     2068.49     30.94 o 
  -3   6  10     2741.73     2885.03     44.37 o 
  -2   6  10     2076.90     2077.87     27.06 o 
  -1   6  10     2169.50     2318.97     31.51 o 
   0   6  10     1585.08     1599.50     54.43 o 
   1   6  10     2071.22     2100.52     44.20 o 
   2   6  10       62.89       40.50     10.80 o 
   3   6  10      448.08      465.28     19.61 o 
   4   6  10      562.77      657.09     63.37 o 
  -8   7  10       32.58       53.34     13.16 o 
  -7   7  10        2.51       20.32      7.16 o 
  -6   7  10       90.52       83.34     13.01 o 
  -5   7  10      426.59      402.95     17.51 o 
  -4   7  10        4.52       13.52      4.88 o 
  -3   7  10        1.54        5.61      4.87 o 
  -2   7  10       15.71       11.51      4.35 o 
  -1   7  10      267.39      303.22     17.47 o 
   0   7  10        5.11        9.38      5.18 o 
   1   7  10      701.05      738.61     24.96 o 
   2   7  10       42.28       29.08     13.68 o 
   3   7  10       85.24       63.81     18.17 o 
   4   7  10      445.54      474.52    105.61 o 
  -8   8  10      335.59      335.90     25.11 o 
  -7   8  10      800.28      868.02     35.38 o 
  -6   8  10      554.77      551.53     17.82 o 
  -5   8  10        5.98       19.38      5.27 o 
  -4   8  10        3.08        4.16      3.99 o 
  -3   8  10        6.48        4.36      4.52 o 
  -2   8  10       43.13       28.64      5.26 o 
  -1   8  10       10.92       13.02      6.43 o 
   0   8  10       37.49       35.19     10.20 o 
   1   8  10       40.38       27.77     11.81 o 
   2   8  10      831.08      862.72     35.68 o 
   3   8  10       67.01       42.42     14.44 o 
  -7   9  10       76.64       78.91     12.91 o 
  -6   9  10      237.61      293.56     19.48 o 
  -5   9  10      185.73      135.79     28.88 o 
  -4   9  10       21.66       14.65      5.82 o 
  -3   9  10       29.75       21.08      6.71 o 
  -2   9  10       14.01       18.29      7.89 o 
  -1   9  10      334.40      326.57     22.12 o 
   0   9  10      301.40      290.06     21.64 o 
   1   9  10      208.63      185.49     40.90 o 
   2   9  10       85.02       75.37     19.44 o 
   3   9  10       91.48       68.92     19.99 o 
  -7  10  10       24.11       44.62     13.37 o 
  -6  10  10      194.22      235.85     33.15 o 
  -5  10  10      624.23      566.78     24.76 o 
  -4  10  10      783.81      675.09     24.93 o 
  -3  10  10      345.30      319.11     22.15 o 
  -2  10  10      248.82      261.60     26.88 o 
  -1  10  10      435.49      450.39     28.12 o 
   0  10  10      971.17     1016.43     34.81 o 
   1  10  10      229.57      225.67     13.87 o 
   2  10  10      176.95      155.66     39.16 o 
  -6  11  10       51.90       28.93     11.22 o 
  -5  11  10      105.42       77.61     18.46 o 
  -4  11  10       11.99       21.25      9.19 o 
  -3  11  10       31.33       38.81     12.37 o 
  -2  11  10      111.59      147.34     21.02 o 
  -1  11  10      354.44      359.58     53.66 o 
   0  11  10       96.21       86.64     21.02 o 
   1  11  10       65.43       61.06     14.95 o 
  -4  12  10      536.48      563.15     28.36 o 
  -3  12  10     1321.46     1469.24     62.01 o 
  -2  12  10      832.83      891.24     23.00 o 
  -1  12  10     1048.53     1063.87     47.89 o 
   0  12  10      360.04      443.85     34.71 o 
  -9   1  11       45.11       32.14     10.37 o 
  -8   1  11       33.64       12.08      8.49 o 
  -7   1  11       39.34       26.42      8.71 o 
  -6   1  11      224.42      231.12     11.20 o 
  -5   1  11       51.94       55.35      9.96 o 
  -4   1  11      431.03      458.95     22.47 o 
  -3   1  11        8.57        4.26      3.96 o 
  -2   1  11       57.70       51.85      5.63 o 
  -1   1  11      124.10      146.11      6.54 o 
   0   1  11      159.35      188.60      8.79 o 
   1   1  11       32.09       54.16     11.59 o 
   2   1  11      152.82      148.42     15.39 o 
   3   1  11      547.58      529.37     21.93 o 
   4   1  11      433.38      466.18     65.25 o 
  -9   2  11      533.71      494.49     26.51 o 
  -8   2  11      140.35      116.60     18.42 o 
  -7   2  11      177.97      174.92     22.84 o 
  -6   2  11      589.94      664.07     34.98 o 
  -5   2  11       53.46       64.98     12.54 o 
  -4   2  11      110.23      103.76      6.57 o 
  -3   2  11      458.57      486.03     18.24 o 
  -2   2  11     2756.31     2964.54     47.69 o 
  -1   2  11       78.40       97.58      7.78 o 
   0   2  11     1057.03     1154.14     18.92 o 
   1   2  11     1039.81     1142.93     38.03 o 
   2   2  11      383.04      387.19     25.90 o 
   3   2  11      176.02      184.66     33.01 o 
   4   2  11       81.52       68.90     15.30 o 
  -9   3  11       13.82       21.50     13.28 o 
  -8   3  11      448.88      481.32     25.69 o 
  -7   3  11      976.30     1003.41     21.70 o 
  -6   3  11      428.42      489.58     28.50 o 
  -5   3  11      562.04      594.27     18.50 o 
  -4   3  11      592.16      568.28     21.39 o 
  -3   3  11     1018.41      970.64     20.24 o 
  -2   3  11      867.54      884.33     18.15 o 
  -1   3  11     1725.66     1786.71     24.83 o 
   0   3  11       81.62       73.87     12.04 o 
   1   3  11      631.85      585.75     32.25 o 
   2   3  11      127.51      123.00     20.34 o 
   3   3  11      178.80      140.54     32.34 o 
   4   3  11        0.98       23.66     10.41 o 
  -9   4  11        0.04       17.35     12.85 o 
  -8   4  11       11.93       15.46     14.40 o 
  -7   4  11       59.48       61.86     17.22 o 
  -6   4  11      926.94      974.42     30.93 o 
  -5   4  11      287.04      305.64     15.18 o 
  -4   4  11     1273.34     1338.43     27.81 o 
  -3   4  11      365.85      346.03     14.69 o 
  -2   4  11     1664.19     1711.21     33.59 o 
  -1   4  11     1591.44     1702.38     26.96 o 
   0   4  11      453.67      447.73     10.74 o 
   1   4  11       75.39       70.22     15.76 o 
   2   4  11      801.58      786.88     25.75 o 
   3   4  11      283.90      260.39     55.10 o 
   4   4  11      839.48      815.44     33.05 o 
  -9   5  11      221.12      284.14     45.37 o 
  -8   5  11      608.83      696.81     32.33 o 
  -7   5  11      227.62      245.76     23.91 o 
  -6   5  11      216.28      178.78     22.36 o 
  -5   5  11      355.75      348.54     17.55 o 
  -4   5  11      391.59      389.01     14.91 o 
  -3   5  11      467.78      470.53     15.71 o 
  -2   5  11       70.52       85.24     12.57 o 
  -1   5  11      630.20      635.15     14.51 o 
   0   5  11      351.58      423.86     16.83 o 
   1   5  11      216.12      251.22     12.54 o 
   2   5  11        7.64       24.70      7.55 o 
   3   5  11       45.55       36.13     12.60 o 
   4   5  11      275.05      182.24     48.81 o 
  -8   6  11       66.79       36.79     11.29 o 
  -7   6  11      461.15      450.16     27.72 o 
  -6   6  11       30.30       40.91     10.42 o 
  -5   6  11       12.25       22.09      7.20 o 
  -4   6  11      101.50       73.24      8.02 o 
  -3   6  11      670.67      609.53     19.05 o 
  -2   6  11      246.12      216.44      9.65 o 
  -1   6  11        1.81        9.71      6.26 o 
   0   6  11      172.59      167.53     10.50 o 
   1   6  11       21.73       24.04      7.50 o 
   2   6  11      270.46      230.69     17.00 o 
   3   6  11      191.18      128.01     32.79 o 
  -8   7  11      504.77      461.28     30.31 o 
  -7   7  11      250.44      222.21     49.41 o 
  -6   7  11     1238.40     1270.60     39.76 o 
  -5   7  11      894.03      885.10     21.87 o 
  -4   7  11      760.65      824.22     20.46 o 
  -3   7  11      724.19      764.90     20.13 o 
  -2   7  11      257.48      277.56     11.10 o 
  -1   7  11      104.06      118.70     19.65 o 
   0   7  11      852.53      965.24     29.62 o 
   1   7  11      212.88      180.81     35.12 o 
   2   7  11      257.19      179.26     40.64 o 
   3   7  11      264.58      265.75     57.05 o 
  -8   8  11        3.37       13.77      8.32 o 
  -7   8  11       23.16       18.41      8.51 o 
  -6   8  11       19.57       21.71      9.99 o 
  -5   8  11      293.71      330.08     24.61 o 
  -4   8  11       21.67       18.46      6.90 o 
  -3   8  11      147.58      124.51     24.37 o 
  -2   8  11        0.62        3.56      5.82 o 
  -1   8  11        3.89        8.14      4.87 o 
   0   8  11      185.28      119.67     29.49 o 
   1   8  11      253.27      275.53     16.35 o 
   2   8  11       60.25       37.26     15.01 o 
  -7   9  11      328.81      401.58     23.66 o 
  -6   9  11      439.99      489.72     24.15 o 
  -5   9  11      177.15      165.50     28.11 o 
  -4   9  11      385.13      400.19     27.06 o 
  -3   9  11     1193.82     1244.78     39.46 o 
  -2   9  11      520.85      581.35     29.10 o 
  -1   9  11      176.12      175.93     21.36 o 
   0   9  11      624.47      642.31     30.07 o 
   1   9  11      127.38      124.51     27.98 o 
   2   9  11      392.96      342.71     34.21 o 
  -6  10  11      263.38      183.57     36.55 o 
  -5  10  11      114.19      114.36     26.93 o 
  -4  10  11      367.86      441.99     20.63 o 
  -3  10  11      329.64      365.10     21.51 o 
  -2  10  11      609.80      665.87     30.13 o 
  -1  10  11      466.69      503.59     35.86 o 
   0  10  11       39.82       25.76      8.24 o 
   1  10  11      108.45       77.75     21.98 o 
  -5  11  11      377.54      349.03     38.96 o 
  -4  11  11      199.76      211.25     29.07 o 
  -3  11  11       97.09       87.38     19.91 o 
  -2  11  11      554.12      576.68     20.18 o 
  -1  11  11      662.32      775.32     31.87 o 
   0  11  11      618.18      571.47     31.06 o 
  -3  12  11      289.88      269.42     17.08 o 
  -2  12  11      212.17      278.16     67.64 o 
  -9   0  12       25.08       32.93     23.03 o 
  -8   0  12        1.84       28.48     18.38 o 
  -7   0  12       32.80        9.90      5.97 o 
  -6   0  12      242.93      233.64     15.53 o 
  -5   0  12      330.59      265.58     90.10 o 
  -4   0  12       53.29       69.29     28.95 o 
  -3   0  12      280.56      322.74     23.64 o 
  -2   0  12       32.27       24.68      5.23 o 
  -1   0  12      209.97      237.28     14.66 o 
   0   0  12       15.56        9.13      4.80 o 
   1   0  12     1069.15     1061.83     55.35 o 
   2   0  12      434.67      477.23     89.69 o 
   3   0  12       11.61        7.94      8.67 o 
   4   0  12       70.49       76.02     22.63 o 
  -9   1  12      720.52      813.88     43.75 o 
  -8   1  12      507.62      540.39     27.04 o 
  -7   1  12      482.62      503.38     49.67 o 
  -6   1  12      549.69      564.12     14.94 o 
  -5   1  12      612.12      605.78     15.38 o 
  -4   1  12       22.99       20.98      4.16 o 
  -3   1  12      224.32      205.05     14.72 o 
  -2   1  12      608.36      599.78     10.99 o 
  -1   1  12       75.61       71.52      7.55 o 
   0   1  12      464.83      456.08     19.85 o 
   1   1  12       10.89       29.11      8.57 o 
   2   1  12       28.24       32.62      7.75 o 
   3   1  12      119.89      110.26     21.64 o 
   4   1  12        1.30       14.24     12.86 o 
  -9   2  12        7.41       20.58     17.58 o 
  -8   2  12      701.57      680.00     48.46 o 
  -7   2  12      837.27      846.71     22.71 o 
  -6   2  12      906.42      967.17     33.40 o 
  -5   2  12      933.09      881.94     50.16 o 
  -4   2  12      595.70      557.82     38.69 o 
  -3   2  12     2351.01     2462.82     33.80 o 
  -2   2  12     2764.54     2919.03     43.89 o 
  -1   2  12       10.17        9.32      5.17 o 
   0   2  12      538.04      535.72     18.66 o 
   1   2  12     1416.65     1323.51     37.19 o 
   2   2  12      749.38      766.12     37.42 o 
   3   2  12      734.17      861.63     62.66 o 
  -9   3  12        0.12       16.20     10.21 o 
  -8   3  12      594.55      530.56     23.97 o 
  -7   3  12      322.49      253.03     13.27 o 
  -6   3  12     1529.31     1571.35     39.88 o 
  -5   3  12      585.71      613.25     22.54 o 
  -4   3  12       35.07       62.54     11.46 o 
  -3   3  12     1464.21     1552.42     41.02 o 
  -2   3  12      142.55      138.49     17.05 o 
  -1   3  12       61.49       57.65      9.86 o 
   0   3  12      498.33      459.97     22.89 o 
   1   3  12       15.42       29.29      8.99 o 
   2   3  12       40.41       40.43     15.15 o 
   3   3  12        0.10       11.52      7.60 o 
  -9   4  12      462.68      477.48     49.71 o 
  -8   4  12       20.30       31.99      9.88 o 
  -7   4  12      217.36      201.91     16.99 o 
  -6   4  12      172.68      130.01     21.74 o 
  -5   4  12        6.41        6.43      6.27 o 
  -4   4  12       48.22       37.22      9.52 o 
  -3   4  12      970.83      982.58     22.66 o 
  -2   4  12      188.10      195.98     13.34 o 
  -1   4  12     1197.39     1298.66     26.54 o 
   0   4  12     1596.21     1746.19     47.30 o 
   1   4  12      324.62      385.45     69.49 o 
   2   4  12      120.69       91.05     18.15 o 
   3   4  12       46.10       32.02     12.20 o 
  -9   5  12      106.23      110.36     31.80 o 
  -8   5  12      535.26      564.48     36.79 o 
  -7   5  12      115.72       76.86     14.60 o 
  -6   5  12      129.33      160.23     20.05 o 
  -5   5  12       33.01       37.59     11.57 o 
  -4   5  12       27.18       36.21     10.02 o 
  -3   5  12      454.28      454.03     14.19 o 
  -2   5  12      220.97      240.51     11.09 o 
  -1   5  12      372.73      447.16     13.10 o 
   0   5  12      157.37      112.24     18.85 o 
   1   5  12      291.14      281.55     19.97 o 
   2   5  12      369.60      382.43     44.02 o 
   3   5  12       62.61       55.48     12.17 o 
  -8   6  12      118.93       68.20     19.05 o 
  -7   6  12       74.49       78.45     19.50 o 
  -6   6  12       27.60       27.08     11.33 o 
  -5   6  12      180.44      161.67     27.69 o 
  -4   6  12       16.43       11.68      8.98 o 
  -3   6  12      106.95       64.59     17.50 o 
  -2   6  12      283.71      266.16     24.66 o 
  -1   6  12       20.39       17.56      5.15 o 
   0   6  12       94.28       88.97     19.54 o 
   1   6  12      210.66      187.13     18.23 o 
   2   6  12        1.86       -3.22      8.50 o 
   3   6  12       95.10       60.32     15.87 o 
  -8   7  12       26.22       24.80     12.41 o 
  -7   7  12     1088.68     1130.69     73.80 o 
  -6   7  12        2.28        3.41      7.05 o 
  -5   7  12      197.04      241.29     21.54 o 
  -4   7  12      981.85      942.96     45.33 o 
  -3   7  12      129.48       96.25     21.87 o 
  -2   7  12      233.65      205.68     16.28 o 
  -1   7  12       18.26       26.22      7.62 o 
   0   7  12        0.92       13.34      7.50 o 
   1   7  12       52.85       55.84     12.75 o 
   2   7  12        4.00        9.27     10.12 o 
  -7   8  12      851.36      854.25     25.80 o 
  -6   8  12      964.49      981.32     40.93 o 
  -5   8  12      308.85      339.34     21.81 o 
  -4   8  12     2445.75     2436.28     70.35 o 
  -3   8  12     2218.09     2244.70     81.67 o 
  -2   8  12     1463.77     1605.11     81.25 o 
  -1   8  12      881.76      966.22     41.34 o 
   0   8  12       77.93       91.26     29.16 o 
   1   8  12     1237.29     1287.06     30.47 o 
   2   8  12      706.79      712.58     20.68 o 
  -7   9  12      149.87      144.27     19.96 o 
  -6   9  12      144.96       78.11     20.45 o 
  -5   9  12      792.60      809.91     30.05 o 
  -4   9  12      232.53      163.81     34.49 o 
  -3   9  12      326.33      287.30     19.18 o 
  -2   9  12      201.26      136.70     31.42 o 
  -1   9  12      939.70      916.95     39.38 o 
   0   9  12      129.26      115.10     30.05 o 
   1   9  12       30.51       29.71     14.62 o 
  -6  10  12      204.02      230.87     21.20 o 
  -5  10  12      308.66      427.91     28.07 o 
  -4  10  12      403.17      446.67     19.08 o 
  -3  10  12        1.91        9.80      6.72 o 
  -2  10  12      297.94      319.57     22.98 o 
  -1  10  12      420.05      430.28     22.51 o 
   0  10  12       94.19       74.16     19.23 o 
  -4  11  12       25.63       19.43     17.59 o 
  -3  11  12      156.59       97.50     28.45 o 
  -2  11  12       74.00       29.38     11.51 o 
  -9   1  13      970.57      987.58     52.51 o 
  -8   1  13      640.96      567.44     42.90 o 
  -7   1  13      594.94      605.17     40.54 o 
  -6   1  13      642.97      633.49     48.55 o 
  -5   1  13      994.52     1021.98     38.27 o 
  -4   1  13      198.84      195.23     48.54 o 
  -3   1  13      266.65      262.15      8.09 o 
  -2   1  13      772.80      756.47     21.49 o 
  -1   1  13      626.09      625.76     22.01 o 
   0   1  13      566.82      583.01     20.92 o 
   1   1  13       28.34       32.06      8.94 o 
   2   1  13      657.92      707.60     41.89 o 
   3   1  13      372.02      434.49     76.41 o 
  -9   2  13       38.46       49.37     23.35 o 
  -8   2  13       37.43       37.34     13.50 o 
  -7   2  13        0.09       33.06     15.38 o 
  -6   2  13      101.52       97.40     12.88 o 
  -5   2  13      103.25       94.70     16.53 o 
  -4   2  13       35.38       27.94      9.18 o 
  -3   2  13      123.08      130.82     15.74 o 
  -2   2  13       57.12       70.60     16.87 o 
  -1   2  13      197.74      233.32      9.48 o 
   0   2  13      122.53      121.23     18.00 o 
   1   2  13      132.18      107.14     22.79 o 
   2   2  13       16.22       18.29      6.61 o 
   3   2  13        0.16        2.31      7.78 o 
  -9   3  13      365.95      267.57     80.35 o 
  -8   3  13        1.09      -10.04     17.54 o 
  -7   3  13        2.34        0.44      6.93 o 
  -6   3  13        5.26        1.55      8.16 o 
  -5   3  13       27.28       26.43      8.02 o 
  -4   3  13       30.95       24.24      6.87 o 
  -3   3  13      162.44      135.46     14.39 o 
  -2   3  13      829.89      763.06     27.85 o 
  -1   3  13        2.38        4.96      5.93 o 
   0   3  13      132.57      119.65     15.47 o 
   1   3  13       97.54       58.94     19.31 o 
   2   3  13      366.21      344.40     21.05 o 
   3   3  13       69.58       40.71     15.44 o 
  -8   4  13        2.08        3.96     14.54 o 
  -7   4  13       17.08       15.14     10.11 o 
  -6   4  13        0.01        5.99      3.11 o 
  -5   4  13       75.74       97.96     17.41 o 
  -4   4  13      106.69      104.07     16.45 o 
  -3   4  13      623.12      572.26     21.44 o 
  -2   4  13        4.60        9.02      6.39 o 
  -1   4  13      507.09      524.05     18.31 o 
   0   4  13      177.91      198.39     27.50 o 
   1   4  13      380.34      380.18     20.26 o 
   2   4  13      196.44      225.86     37.53 o 
  -8   5  13      717.42      717.91     89.86 o 
  -7   5  13      503.93      514.16     21.36 o 
  -6   5  13      633.09      630.15     32.72 o 
  -5   5  13     4267.34     4621.80     49.82 o 
  -4   5  13     2260.69     2370.90     72.28 o 
  -3   5  13      543.16      578.16     25.33 o 
  -2   5  13      461.51      488.91     33.83 o 
  -1   5  13      157.35      132.97     22.95 o 
   0   5  13      552.92      578.23     31.53 o 
   1   5  13       45.91       45.45     16.54 o 
   2   5  13       50.57       43.04     15.32 o 
  -8   6  13      224.63      152.17     37.72 o 
  -7   6  13       23.23       37.52     14.65 o 
  -6   6  13       41.96       49.80      9.51 o 
  -5   6  13      153.58      114.53     21.18 o 
  -4   6  13       33.77       42.19      7.30 o 
  -3   6  13       86.28       48.58     10.33 o 
  -2   6  13       13.61        9.24      6.76 o 
  -1   6  13       67.99       70.85     19.40 o 
   0   6  13       37.56       31.31     18.65 o 
   1   6  13        1.37        6.50     12.14 o 
   2   6  13       56.42       37.54     19.78 o 
  -7   7  13      564.28      609.10     26.31 o 
  -6   7  13       18.81        3.89      6.60 o 
  -5   7  13      133.46      112.88     21.09 o 
  -4   7  13       89.46       89.82     13.98 o 
  -3   7  13      397.43      393.81     32.36 o 
  -2   7  13      265.91      250.87     36.95 o 
  -1   7  13      735.45      717.91     51.78 o 
   0   7  13      298.55      300.16     26.67 o 
   1   7  13      569.24      604.85     31.23 o 
  -7   8  13       24.76       17.00      9.33 o 
  -6   8  13      303.56      323.63     26.48 o 
  -5   8  13      348.21      322.08     21.90 o 
  -4   8  13       95.18       57.43     16.99 o 
  -3   8  13       15.43       14.95      6.04 o 
  -2   8  13        1.47        1.79      6.79 o 
  -1   8  13        2.30       11.58      5.05 o 
   0   8  13        1.96       13.39     10.91 o 
   1   8  13      411.99      471.45     41.14 o 
  -6   9  13        2.75       15.07      6.62 o 
  -5   9  13      137.36      115.40     29.32 o 
  -4   9  13      113.50       82.54     16.12 o 
  -3   9  13        5.66        8.05      6.68 o 
  -2   9  13        1.10       25.47     16.25 o 
  -1   9  13       39.66       34.54     14.58 o 
   0   9  13        8.62       20.79     12.18 o 
  -5  10  13        1.33       14.78      9.78 o 
  -4  10  13       51.37       24.20     13.12 o 
  -3  10  13        0.45        5.66      8.09 o 
  -2  10  13        1.86       15.20      8.25 o 
  -9   0  14       70.76       51.98     33.47 o 
  -8   0  14      306.07      217.43     96.16 o 
  -7   0  14       99.35      135.68     37.44 o 
  -6   0  14     2049.49     2203.59    116.22 o 
  -5   0  14      110.81      113.87     32.12 o 
  -4   0  14      343.35      249.89     82.55 o 
  -3   0  14      382.79      342.88     22.49 o 
  -2   0  14      991.99      969.65     42.96 o 
  -1   0  14     1933.64     1863.27    172.08 o 
   0   0  14      998.16      993.06     54.03 o 
   1   0  14      258.16      313.46     22.86 o 
   2   0  14      864.17      822.69     38.18 o 
  -9   1  14       13.80       28.40     28.75 o 
  -8   1  14       67.11       58.81     20.59 o 
  -7   1  14      199.56      165.85     45.03 o 
  -6   1  14      213.46      229.32     43.48 o 
  -5   1  14      439.14      449.39     61.58 o 
  -4   1  14      292.49      338.54     32.68 o 
  -3   1  14        8.23       10.67      5.92 o 
  -2   1  14      181.89      205.17     13.87 o 
  -1   1  14       62.71       68.75     17.54 o 
   0   1  14        3.29       10.83      4.91 o 
   1   1  14       27.78       18.52      7.62 o 
   2   1  14       12.86       16.50     10.64 o 
  -8   2  14      703.60      674.28     57.44 o 
  -7   2  14      504.57      585.09    152.65 o 
  -6   2  14      209.78      161.38     57.02 o 
  -5   2  14      419.40      472.01     41.18 o 
  -4   2  14      421.21      416.21     30.84 o 
  -3   2  14     1348.30     1333.46     32.58 o 
  -2   2  14      101.91       88.92     13.51 o 
  -1   2  14      304.43      298.58     24.39 o 
   0   2  14      100.27       83.65     34.18 o 
   1   2  14      425.61      441.63     83.40 o 
   2   2  14        4.79        9.61      8.25 o 
  -8   3  14       42.14       50.96     14.51 o 
  -7   3  14       91.43      105.81     31.85 o 
  -6   3  14      124.19       87.86     32.65 o 
  -5   3  14        7.56       15.58     18.52 o 
  -4   3  14       17.48       14.19      6.10 o 
  -3   3  14      699.85      626.14     27.81 o 
  -2   3  14      187.65      151.39      9.31 o 
  -1   3  14        5.18        6.16      4.06 o 
   0   3  14        0.29        3.86      9.90 o 
   1   3  14       78.25       37.09     12.92 o 
   2   3  14       14.01       18.35     12.47 o 
  -8   4  14      130.89       99.63     50.54 o 
  -7   4  14      592.58      594.71     74.47 o 
  -6   4  14      127.81      122.67     39.70 o 
  -5   4  14      346.97      320.55     19.99 o 
  -4   4  14      643.74      568.95     17.98 o 
  -3   4  14      451.39      407.12     12.20 o 
  -2   4  14        1.55        7.40      4.85 o 
  -1   4  14      443.87      387.65     12.38 o 
   0   4  14       42.16       32.71     10.73 o 
   1   4  14        2.21        6.10      8.58 o 
  -8   5  14      196.83      207.75     73.09 o 
  -7   5  14       25.61       12.38     16.14 o 
  -6   5  14      131.41      124.41     25.31 o 
  -5   5  14      129.13      136.78     21.60 o 
  -4   5  14       27.60       25.71      6.53 o 
  -3   5  14       86.50       78.42     17.21 o 
  -2   5  14      208.69      232.06     18.98 o 
  -1   5  14      245.61      250.75     38.42 o 
   0   5  14        3.80       19.87     11.36 o 
   1   5  14       59.06       44.52     33.63 o 
  -7   6  14       33.98       32.61     20.36 o 
  -6   6  14       71.79       62.59     13.47 o 
  -5   6  14      590.14      565.44     27.22 o 
  -4   6  14      309.47      273.68     26.47 o 
  -3   6  14      127.90       84.90     18.87 o 
  -2   6  14      324.40      277.86     24.58 o 
  -1   6  14      346.63      402.40     55.75 o 
   0   6  14     1381.53     1496.49     36.70 o 
   1   6  14      181.03      113.39     41.17 o 
  -7   7  14       22.97       38.95     15.94 o 
  -6   7  14      748.50      738.16     33.54 o 
  -5   7  14       41.48       43.52     11.71 o 
  -4   7  14      144.97      156.57     11.92 o 
  -3   7  14      137.00      122.21     26.60 o 
  -2   7  14      179.02      172.23     30.36 o 
  -1   7  14      140.16      137.31     38.98 o 
   0   7  14      542.26      596.55     38.74 o 
  -6   8  14       63.30       62.66     17.28 o 
  -5   8  14       15.31       14.95      7.51 o 
  -4   8  14       87.26       73.78     18.56 o 
  -3   8  14      192.71      174.74     35.66 o 
  -2   8  14        5.87       21.00      9.53 o 
  -1   8  14       50.65       34.43     16.03 o 
  -5   9  14        0.64        9.66     10.03 o 
  -4   9  14        0.77        6.06      7.04 o 
  -3   9  14        6.26       -3.26      8.74 o 
  -2   9  14        0.87       13.95     12.75 o 
  -8   1  15      377.21      256.41     70.97 o 
  -7   1  15      155.42      158.42     62.24 o 
  -6   1  15      687.48      676.14     33.28 o 
  -5   1  15      228.31      179.36     51.68 o 
  -4   1  15       22.59       11.50      9.63 o 
  -3   1  15       47.07       33.25      9.50 o 
  -2   1  15        8.89       11.24      7.49 o 
  -1   1  15       30.38       21.07      8.84 o 
   0   1  15        2.66       25.79     18.65 o 
   1   1  15      192.42       98.31     86.46 o 
  -8   2  15        2.57       28.92     17.12 o 
  -7   2  15       10.80        8.89     14.90 o 
  -6   2  15       25.06       28.36     19.57 o 
  -5   2  15       38.79       44.78     14.34 o 
  -4   2  15       50.99       40.09     13.22 o 
  -3   2  15       24.32       26.07      9.27 o 
  -2   2  15      259.22      229.17     19.18 o 
  -1   2  15      102.50       66.70     13.75 o 
   0   2  15       32.94       55.22     25.59 o 
   1   2  15       13.17       34.54     29.16 o 
  -8   3  15      738.97      710.13     39.45 o 
  -7   3  15      769.29      720.25     63.13 o 
  -6   3  15     1228.70     1310.48     54.25 o 
  -5   3  15      948.10     1058.87     62.19 o 
  -4   3  15     1619.91     1829.92     60.04 o 
  -3   3  15     4918.43     5367.82    252.69 o 
  -2   3  15     2283.98     2478.78     60.40 o 
  -1   3  15     1075.67     1142.59     51.61 o 
   0   3  15     1005.64     1065.74     47.74 o 
   1   3  15      855.58     1002.51     49.29 o 
  -7   4  15        0.06       20.52     12.37 o 
  -6   4  15        7.52        8.10     16.40 o 
  -5   4  15       61.62       60.54     15.76 o 
  -4   4  15       11.39       11.63     12.11 o 
  -3   4  15       84.25      105.68     24.27 o 
  -2   4  15       90.63       67.41     17.21 o 
  -1   4  15        1.62       21.28     13.80 o 
   0   4  15       18.17        9.97     16.70 o 
  -7   5  15      223.74      180.88     66.34 o 
  -6   5  15      108.32      104.13     29.71 o 
  -5   5  15        1.45       21.57     11.19 o 
  -4   5  15        7.57       16.49      8.73 o 
  -3   5  15       96.03       71.90     15.64 o 
  -2   5  15        0.96        9.05      4.00 o 
  -1   5  15        8.77       17.93      8.85 o 
   0   5  15      176.88      108.51     32.05 o 
  -6   6  15       17.78       33.48     12.18 o 
  -5   6  15       30.14        6.17     11.22 o 
  -4   6  15        9.63       19.59     10.01 o 
  -3   6  15       12.54       16.73      9.02 o 
  -2   6  15        1.29        0.05     11.11 o 
  -1   6  15       27.64       34.33     12.18 o 
  -6   7  15       19.54       31.79     14.91 o 
  -5   7  15      101.61       74.32     29.15 o 
  -4   7  15      312.70      237.29     24.33 o 
  -3   7  15      215.12      201.69     26.08 o 
  -2   7  15      144.79      106.74     27.27 o 
  -1   7  15      316.30      323.16     80.40 o 
  -4   8  15        5.34       11.30      7.79 o 
  -3   8  15        0.22       -0.06      9.98 o 
  -7   0  16      866.21      993.76     48.89 o 
  -6   0  16     1494.61     1571.10     89.49 o 
  -5   0  16      570.97      541.39     39.32 o 
  -4   0  16      614.08      653.64     37.37 o 
  -3   0  16     1057.67     1152.33     96.90 o 
  -2   0  16      536.80      658.76     40.20 o 
  -1   0  16      653.15      714.11     27.00 o 
  -7   1  16       87.09      104.32     36.82 o 
  -6   1  16      101.54       57.58     19.28 o 
  -5   1  16      498.85      366.95     61.18 o 
  -4   1  16      854.92      941.37     38.77 o 
  -3   1  16     1014.20     1036.46     77.87 o 
  -2   1  16      160.97      122.60     38.75 o 
  -1   1  16      122.91       87.90     19.95 o 
   0   1  16      204.50      107.07     26.93 o 
  -7   2  16        1.01       25.58     10.48 o 
  -6   2  16        6.73       14.04     11.26 o 
  -5   2  16      156.20      154.69     39.90 o 
  -4   2  16        2.53       19.50      9.54 o 
  -3   2  16      173.49      137.78     35.90 o 
  -2   2  16      139.02      142.69     24.89 o 
  -1   2  16      173.65      207.77     29.70 o 
   0   2  16      318.26      187.26    123.02 o 
  -7   3  16       68.22       50.90     24.63 o 
  -6   3  16       79.70       49.36     37.92 o 
  -5   3  16       11.56       13.68      9.67 o 
  -4   3  16      230.82      222.13     28.92 o 
  -3   3  16      141.33      133.43     26.70 o 
  -2   3  16      120.34       52.59     14.99 o 
  -1   3  16      143.38       78.51     48.15 o 
  -7   4  16      243.36      183.60     52.91 o 
  -6   4  16      347.13      369.27     37.09 o 
  -5   4  16      289.97      217.97     68.77 o 
  -4   4  16      569.43      584.07     29.67 o 
  -3   4  16       14.94        5.47      7.75 o 
  -2   4  16      406.44      366.72     67.84 o 
  -1   4  16       50.89       31.38     35.42 o 
  -6   5  16      175.65       90.00     38.38 o 
  -5   5  16       32.20       28.18     15.80 o 
  -4   5  16      263.82      159.45     40.42 o 
  -3   5  16       18.16       19.46      7.12 o 
  -2   5  16       17.13       13.68     13.91 o 
  -5   6  16      699.49      707.92     67.69 o 
  -4   6  16      283.53      324.13     26.64 o 
  -3   6  16       22.21       32.33     12.98 o 
  -2   6  16      275.68      248.34    128.41 o 
  -6   1  17      384.63      396.93     25.07 o 
  -5   1  17       67.75       67.92     21.46 o 
  -4   1  17      216.51      218.68     59.56 o 
  -3   1  17      405.20      382.76     50.03 o 
  -2   1  17      178.46      178.34     44.34 o 
  -6   2  17        4.04       19.73     13.26 o 
  -5   2  17      133.24      102.85     37.94 o 
  -4   2  17       40.26       49.08     22.76 o 
  -3   2  17       73.44       48.88     14.22 o 
  -2   2  17        2.49       16.33     10.96 o 
  -6   3  17        2.28       25.37     13.05 o 
  -5   3  17        0.80        9.86     15.08 o 
  -4   3  17       75.55       52.40     20.56 o 
  -3   3  17      184.31      134.30     25.98 o 
  -2   3  17       85.56       39.61     17.44 o 
  -5   4  17      406.64      419.02     22.05 o 
  -4   4  17        0.05        3.71      6.97 o 
  -3   4  17       27.60       28.06     11.33 o 
                                                 
